# Supplementary material for: An ANXA11 P93S variant dysregulates TDP‐43 and causes corticobasal syndrome
Source: Alzheimers Dement. 2024 Jun 26;20(8):5220–35. doi: 10.1002/alz.13915 (PMC11350008; doi:10.1002/alz.13915)
Supplement: Supplementary file 2 — Supporting information [file ALZ-20-5220-s002.xlsx]

## Sheet: Legend
Expanded gene ontology analysis of microglial proteomic signatures of ANXA11 P93S. Each sheet contains individual pathway results. Sheet 2 is GO Molecular Function terms. Sheet 3 is GO Cellular Component terms. Sheet 4 is GO Biological Process terms. Sheet 5 is Reactome terms. Sheet 6 is KEGG pathway terms.

## Sheet: GO_Molecular_Function_2023
Term	Overlap	P-value	Adjusted P-value	Old P-value	Old Adjusted P-value	Odds Ratio	Combined Score	Genes
Solute:Proton Symporter Activity (GO:0015295)	6/20	3.62683e-06	0.00154865	0	0	18.9444	237.32	SLC36A1;SLC2A9;SLC46A1;SLC2A13;SLC11A2;SLC17A5
Ferrous Iron Binding (GO:0008198)	5/25	0.000202291	0.0297485	0	0	11.0226	93.7559	ALKBH3;HEPH;HAAO;FTH1;FTL
Iron Ion Binding (GO:0005506)	7/56	0.000242769	0.0297485	0	0	6.31778	52.5855	ALKBH3;HEPH;FTH1;HAAO;FDX1;FTL;LTF
BMP Binding (GO:0036122)	4/15	0.000278674	0.0297485	0	0	16.0041	131.001	GREM1;SCUBE3;CHRD;ENG
Syntaxin Binding (GO:0019905)	6/53	0.00115109	0.0983029	0	0	5.63348	38.1221	VAMP8;PRRT2;STX8;PTPN2;VAMP3;STX10
Protease Binding (GO:0002020)	9/125	0.00203009	0.129741	0	0	3.435	21.2959	DPP4;COL1A1;SLC2A13;FN1;DVL3;CHMP3;BRCA2;MARCHF6;SERPINB6
Neutral L-amino Acid Transmembrane Transporter Activity (GO:0015175)	5/41	0.00212691	0.129741	0	0	6.11864	37.6485	SLC36A1;SLC43A2;SLC38A7;SLC38A9;SLC36A4
Double-Stranded RNA Binding (GO:0003725)	6/65	0.00330811	0.17657	0	0	4.48493	25.6151	IFIH1;OAS3;RFTN1;LRRFIP1;DDX60;RC3H2
Ferroxidase Activity (GO:0004322)	2/5	0.00478697	0.204404	0	0	29.2212	156.096	HEPH;FTH1
Oxidoreductase Activity, Acting On Metal Ions, Oxygen As Acceptor (GO:0016724)	2/5	0.00478697	0.204404	0	0	29.2212	156.096	HEPH;FTH1
Arachidonic Acid Binding (GO:0050544)	2/6	0.0070743	0.251727	0	0	21.9148	108.506	STX3;TMEM175
Icosatetraenoic Acid Binding (GO:0050543)	2/6	0.0070743	0.251727	0	0	21.9148	108.506	STX3;TMEM175
L-proline Transmembrane Transporter Activity (GO:0015193)	2/7	0.00975787	0.297615	0	0	17.5309	81.1627	SLC36A1;SLC36A4
Icosanoid Binding (GO:0050542)	2/7	0.00975787	0.297615	0	0	17.5309	81.1627	STX3;TMEM175
Tropomyosin Binding (GO:0005523)	2/8	0.0128189	0.300685	0	0	14.6084	63.6463	NEBL;S100A6
L-alanine Transmembrane Transporter Activity (GO:0015180)	2/8	0.0128189	0.300685	0	0	14.6084	63.6463	SLC36A1;SLC36A4
L-glutamine Transmembrane Transporter Activity (GO:0015186)	2/8	0.0128189	0.300685	0	0	14.6084	63.6463	SLC38A7;SLC38A9
Chloride Channel Inhibitor Activity (GO:0019869)	2/8	0.0128189	0.300685	0	0	14.6084	63.6463	VAMP8;STX8
L-amino Acid Transmembrane Transporter Activity (GO:0015179)	5/63	0.0133794	0.300685	0	0	3.79349	16.3653	SLC36A1;SLC43A2;SLC38A7;SLC38A9;SLC36A4
Transition Metal Ion Binding (GO:0046914)	18/456	0.0150263	0.315186	0	0	1.82676	7.66865	CUTA;AOC1;TES;APOBEC3F;MTARC2;SLC11A2;KLF4;S100B;IFIH1;NT5E;P2RX4;HEPH;FTH1;FDX1;TRIM24;ZCCHC4;FTL;LTF
Aromatic Amino Acid Transmembrane Transporter Activity (GO:0015173)	2/9	0.0162391	0.315186	0	0	12.5208	51.5899	SLC43A2;SLC36A4
Branched-Chain Amino Acid Transmembrane Transporter Activity (GO:0015658)	2/9	0.0162391	0.315186	0	0	12.5208	51.5899	SLC43A2;SLC38A9
Copper Ion Binding (GO:0005507)	4/45	0.0179541	0.333321	0	0	4.28719	17.2342	CUTA;AOC1;P2RX4;HEPH
Carbohydrate Kinase Activity (GO:0019200)	2/11	0.0240877	0.42856	0	0	9.73742	36.2821	RBKS;XYLB
Transmembrane Receptor Protein Tyrosine Kinase Activity (GO:0004714)	4/50	0.0254495	0.434678	0	0	3.82021	14.0242	DDR1;NELL2;CSF1R;FGFR1
5'-Nucleotidase Activity (GO:0008253)	2/12	0.0284827	0.440746	0	0	8.76323	31.1836	NT5C3A;NT5E
Solute:Monoatomic Cation Symporter Activity (GO:0015294)	2/12	0.0284827	0.440746	0	0	8.76323	31.1836	SLC11A2;SLC39A6
Exopeptidase Activity (GO:0008238)	4/52	0.0289014	0.440746	0	0	3.66066	12.9729	DPP4;CPM;KDM8;METAP2
Chloride Channel Regulator Activity (GO:0017081)	2/13	0.0331703	0.472124	0	0	7.96616	27.1335	VAMP8;STX8
Ribosomal Large Subunit Binding (GO:0043023)	2/13	0.0331703	0.472124	0	0	7.96616	27.1335	NDUFAB1;MRRF
Transition Metal Ion Transmembrane Transporter Activity (GO:0046915)	3/33	0.0370778	0.493447	0	0	4.38697	14.4539	SLC30A7;SLC11A2;SLC39A6
Alanine Transmembrane Transporter Activity (GO:0022858)	2/14	0.0381352	0.493447	0	0	7.30194	23.8526	SLC36A1;SLC36A4
Nucleotidase Activity (GO:0008252)	2/14	0.0381352	0.493447	0	0	7.30194	23.8526	NT5C3A;NT5E
Ion Channel Inhibitor Activity (GO:0008200)	3/35	0.0430577	0.525549	0	0	4.11236	12.9343	VAMP8;STX8;ENSA
Carboxylic Acid Transmembrane Transporter Activity (GO:0046943)	4/59	0.0430778	0.525549	0	0	3.19361	10.0431	SLC36A1;SLC46A1;SLC43A2;SLC38A9
Ubiquitin-Protein Transferase Activity (GO:0004842)	15/412	0.0456147	0.534721	0	0	1.67146	5.16066	HACE1;RNF13;FBXW11;ZFP91;RC3H2;RNF146;HERC3;RNF138;KCTD10;TRIM24;FBXO6;RBCK1;RNF166;MARCHF6;TRIM34
Syntaxin-1 Binding (GO:0017075)	2/16	0.0488387	0.534721	0	0	6.25817	18.8949	PRRT2;VAMP3
Transmembrane Receptor Protein Phosphatase Activity (GO:0019198)	2/16	0.0488387	0.534721	0	0	6.25817	18.8949	PTPRN2;PTPRK
Transmembrane Receptor Protein Tyrosine Phosphatase Activity (GO:0005001)	2/16	0.0488387	0.534721	0	0	6.25817	18.8949	PTPRN2;PTPRK
Oxidoreductase Activity, Acting On The CH-CH Group Of Donors, NAD Or NADP As Acceptor (GO:0016628)	2/18	0.0604814	0.554987	0	0	5.47534	15.3606	PECR;DHCR24
GDP Binding (GO:0019003)	4/67	0.0632856	0.554987	0	0	2.78693	7.6922	GNAI3;RAB9A;KRAS;HRAS
2-Oxoglutarate-Dependent Dioxygenase Activity (GO:0016706)	3/41	0.0636533	0.554987	0	0	3.46198	9.53533	ALKBH3;KDM8;HSPBAP1
Protein Homodimerization Activity (GO:0042803)	21/662	0.0703284	0.554987	0	0	1.45093	3.85162	CSF1R;CADM3;AOC1;CSF1;SMIM1;SPPL2A;DNTTIP1;AXIN1;ARNT;S100B;FBLN5;DPP4;GREM1;TYROBP;S100A6;MFSD1;LRRFIP1;KIF20B;S100A11;TRIM34;FGFR1
Ubiquitin-Specific Protease Binding (GO:1990381)	2/20	0.0729596	0.554987	0	0	4.86647	12.7397	CHMP3;MARCHF6
Proton Transmembrane Transporter Activity (GO:0015078)	3/45	0.0794656	0.554987	0	0	3.13162	7.93062	SLC46A1;SLC11A2;TMEM175
Steroid Dehydrogenase Activity, Acting On The CH-OH Group Of Donors, NAD Or NADP As Acceptor (GO:0033764)	2/22	0.0861768	0.554987	0	0	4.37937	10.7354	DHRS9;HSD17B14
Bicarbonate Transmembrane Transporter Activity (GO:0015106)	2/22	0.0861768	0.554987	0	0	4.37937	10.7354	SLC26A2;SLC39A6
Ubiquitin Protein Ligase Activity (GO:0061630)	11/311	0.0920856	0.554987	0	0	1.61535	3.85266	RNF146;HERC3;HACE1;RNF13;RNF138;TRIM24;FBXO6;RC3H2;RNF166;MARCHF6;TRIM34
Zinc Ion Transmembrane Transporter Activity (GO:0005385)	2/23	0.0930342	0.554987	0	0	4.17062	9.90433	SLC30A7;SLC39A6
Mannosyltransferase Activity (GO:0000030)	2/23	0.0930342	0.554987	0	0	4.17062	9.90433	DPY19L3;ALG3
Protein Phosphatase 2A Binding (GO:0051721)	2/23	0.0930342	0.554987	0	0	4.17062	9.90433	ENSA;GNA12
Phosphotransferase Activity, Alcohol Group As Acceptor (GO:0016773)	4/77	0.0943385	0.554987	0	0	2.40392	5.67534	NT5C3A;ITPKC;XYLB;RBKS
Kinase Binding (GO:0019900)	15/460	0.0953009	0.554987	0	0	1.48743	3.49652	FBXW5;AXIN1;NBEAL2;PTPRK;AURKB;SPRED1;RNF138;UBQLN1;BLNK;JTB;HCLS1;KIF20A;PTPN2;SASH1;TRIM34
Pyrophosphatase Activity (GO:0016462)	3/49	0.0967974	0.554987	0	0	2.85872	6.6755	ENTPD6;NUDT3;PLPP1
Monoatomic Anion Transmembrane Transporter Activity (GO:0008509)	2/24	0.100043	0.554987	0	0	3.98084	9.1645	CLCN7;SLC26A2
DNA-binding Transcription Factor Binding (GO:0140297)	10/282	0.103505	0.554987	0	0	1.61832	3.67056	NIF3L1;CRTC2;TAF12;TCF12;NAAA;HCLS1;ARNT;BBS7;KLF4;ZNF653
Ubiquitin-Like Protein Ligase Activity (GO:0061659)	11/319	0.105001	0.554987	0	0	1.57274	3.54462	RNF146;HERC3;HACE1;RNF13;RNF138;TRIM24;FBXO6;RC3H2;RNF166;MARCHF6;TRIM34
L-leucine Transmembrane Transporter Activity (GO:0015190)	1/5	0.107103	0.554987	0	0	10.9329	24.4236	SLC43A2
N-acylsphingosine Amidohydrolase Activity (GO:0017040)	1/5	0.107103	0.554987	0	0	10.9329	24.4236	NAAA
Amino Acid:Proton Symporter Activity (GO:0005280)	1/5	0.107103	0.554987	0	0	10.9329	24.4236	SLC36A1
Aspartic Endopeptidase Activity, Intramembrane Cleaving (GO:0042500)	1/5	0.107103	0.554987	0	0	10.9329	24.4236	SPPL2A
cAMP-dependent Protein Kinase Activity (GO:0004691)	1/5	0.107103	0.554987	0	0	10.9329	24.4236	PRKX
Four-Way Junction Helicase Activity (GO:0009378)	1/5	0.107103	0.554987	0	0	10.9329	24.4236	FANCM
glucuronosyl-N-acetylgalactosaminyl-proteoglycan 4-beta-N-acetylgalactosaminyltransferase Activity (GO:0047238)	1/5	0.107103	0.554987	0	0	10.9329	24.4236	CHSY3
Pyruvate Transmembrane Transporter Activity (GO:0050833)	1/5	0.107103	0.554987	0	0	10.9329	24.4236	MPC2
rRNA (Adenine) Methyltransferase Activity (GO:0016433)	1/5	0.107103	0.554987	0	0	10.9329	24.4236	ZCCHC4
Endopeptidase Inhibitor Activity (GO:0004866)	5/112	0.10715	0.554987	0	0	2.05112	4.58122	SPINT1;PROS1;RENBP;SERPINB6;LTF
Lysine N-methyltransferase Activity (GO:0016278)	2/25	0.107194	0.554987	0	0	3.80756	8.50273	ECE2;EEF1AKMT2
Protein Serine/Threonine/Tyrosine Kinase Activity (GO:0004712)	2/26	0.114476	0.554987	0	0	3.64873	7.90822	MAPKAPK3;AURKB
N-methyltransferase Activity (GO:0008170)	2/27	0.12188	0.554987	0	0	3.5026	7.37198	HNMT;ZCCHC4
Histone Acetyltransferase Activity (GO:0004402)	2/27	0.12188	0.554987	0	0	3.5026	7.37198	BRCA2;KAT14
Symporter Activity (GO:0015293)	1/6	0.127109	0.554987	0	0	8.74586	18.0402	SLC46A1
CDP-alcohol Phosphatidyltransferase Activity (GO:0017169)	1/6	0.127109	0.554987	0	0	8.74586	18.0402	CHPT1
Vascular Endothelial Growth Factor Receptor Activity (GO:0005021)	1/6	0.127109	0.554987	0	0	8.74586	18.0402	NELL2
RNA Polymerase II CTD Heptapeptide Repeat Phosphatase Activity (GO:0008420)	1/6	0.127109	0.554987	0	0	8.74586	18.0402	CTDSP2
Carbohydrate:Proton Symporter Activity (GO:0005351)	1/6	0.127109	0.554987	0	0	8.74586	18.0402	SLC2A9
Dopamine Receptor Binding (GO:0050780)	1/6	0.127109	0.554987	0	0	8.74586	18.0402	GNA12
Extracellularly ATP-gated Monoatomic Cation Channel Activity (GO:0004931)	1/6	0.127109	0.554987	0	0	8.74586	18.0402	P2RX4
Fatty Acid Elongase Activity (GO:0009922)	1/6	0.127109	0.554987	0	0	8.74586	18.0402	ELOVL5
Leucine Binding (GO:0070728)	1/6	0.127109	0.554987	0	0	8.74586	18.0402	SESN3
Monosaccharide Transmembrane Transporter Activity (GO:0015145)	1/6	0.127109	0.554987	0	0	8.74586	18.0402	SLC2A9
Morphogen Activity (GO:0016015)	1/6	0.127109	0.554987	0	0	8.74586	18.0402	GREM1
Nucleotide Receptor Activity (GO:0016502)	1/6	0.127109	0.554987	0	0	8.74586	18.0402	P2RX4
Oxidoreductase Activity, Acting On A Sulfur Group Of Donors, Disulfide As Acceptor (GO:0016671)	1/6	0.127109	0.554987	0	0	8.74586	18.0402	MSRA
Proton Channel Activity (GO:0015252)	1/6	0.127109	0.554987	0	0	8.74586	18.0402	TMEM175
Dicarboxylic Acid Transmembrane Transporter Activity (GO:0005310)	2/28	0.129398	0.554987	0	0	3.36771	6.88651	SLC26A2;SLC46A1
Amino Acid Transmembrane Transporter Activity (GO:0015171)	3/56	0.130357	0.554987	0	0	2.48026	5.05348	SLC36A1;SLC43A2;SLC38A9
Aminopeptidase Activity (GO:0004177)	2/29	0.13702	0.554987	0	0	3.24282	6.44552	KDM8;METAP2
Hydrolase Activity, Hydrolyzing O-glycosyl Compounds (GO:0004553)	2/29	0.13702	0.554987	0	0	3.24282	6.44552	HPSE;GUSB
3',5'-cyclic-GMP Phosphodiesterase Activity (GO:0047555)	1/7	0.146668	0.554987	0	0	7.28784	13.9896	PDE1C
ATP-gated Ion Channel Activity (GO:0035381)	1/7	0.146668	0.554987	0	0	7.28784	13.9896	P2RX4
Urate Transmembrane Transporter Activity (GO:0015143)	1/7	0.146668	0.554987	0	0	7.28784	13.9896	SLC2A9
Alcohol Dehydrogenase [NAD(P)+] Activity (GO:0018455)	1/7	0.146668	0.554987	0	0	7.28784	13.9896	DHRS9
Androsterone Dehydrogenase Activity (GO:0047023)	1/7	0.146668	0.554987	0	0	7.28784	13.9896	DHRS9
Arginine Binding (GO:0034618)	1/7	0.146668	0.554987	0	0	7.28784	13.9896	SLC38A9
Calcium-Dependent Protein Kinase Activity (GO:0010857)	1/7	0.146668	0.554987	0	0	7.28784	13.9896	MAPKAPK3
Cyclic Nucleotide-Dependent Protein Kinase Activity (GO:0004690)	1/7	0.146668	0.554987	0	0	7.28784	13.9896	PRKX
Deoxycytidine Deaminase Activity (GO:0047844)	1/7	0.146668	0.554987	0	0	7.28784	13.9896	APOBEC3F
Estrogen 16-Alpha-Hydroxylase Activity (GO:0101020)	1/7	0.146668	0.554987	0	0	7.28784	13.9896	CYP1B1
Fructose Transmembrane Transporter Activity (GO:0005353)	1/7	0.146668	0.554987	0	0	7.28784	13.9896	SLC2A9
Immunoglobulin Receptor Binding (GO:0034987)	1/7	0.146668	0.554987	0	0	7.28784	13.9896	FES
Iron Ion Transmembrane Transporter Activity (GO:0005381)	1/7	0.146668	0.554987	0	0	7.28784	13.9896	SLC11A2
Manganese Ion Transmembrane Transporter Activity (GO:0005384)	1/7	0.146668	0.554987	0	0	7.28784	13.9896	SLC11A2
Mitochondrial Ribosome Binding (GO:0097177)	1/7	0.146668	0.554987	0	0	7.28784	13.9896	NDUFAB1
Neutral L-amino Acid:Sodium Symporter Activity (GO:0005295)	1/7	0.146668	0.554987	0	0	7.28784	13.9896	SLC38A7
Oxidoreductase Activity, Acting On Paired Donors, With Oxidation Of A Pair Of Donors Resulting In The Reduction Of Molecular Oxygen To Two Molecules Of Water (GO:0016717)	1/7	0.146668	0.554987	0	0	7.28784	13.9896	FADS1
Phosphatidylinositol Phosphate 4-Phosphatase Activity (GO:0034596)	1/7	0.146668	0.554987	0	0	7.28784	13.9896	INPP4B
Preribosome Binding (GO:1990275)	1/7	0.146668	0.554987	0	0	7.28784	13.9896	ZNF622
Protein-Glutamine Gamma-Glutamyltransferase Activity (GO:0003810)	1/7	0.146668	0.554987	0	0	7.28784	13.9896	F13A1
SH2 Domain Binding (GO:0042169)	2/31	0.152543	0.554987	0	0	3.01887	5.6764	BLNK;DYNLL1
Ubiquitin-Like Protein Peptidase Activity (GO:0019783)	2/32	0.160428	0.554987	0	0	2.91809	5.33983	YOD1;OTULINL
Inorganic Anion Transmembrane Transporter Activity (GO:0015103)	2/32	0.160428	0.554987	0	0	2.91809	5.33983	CLCN7;SLC26A2
Type II Transforming Growth Factor Beta Receptor Binding (GO:0005114)	1/8	0.165789	0.554987	0	0	6.2464	11.225	ENG
Vascular Endothelial Growth Factor Receptor 2 Binding (GO:0043184)	1/8	0.165789	0.554987	0	0	6.2464	11.225	GREM1
RAGE Receptor Binding (GO:0050786)	1/8	0.165789	0.554987	0	0	6.2464	11.225	S100B
UDP Phosphatase Activity (GO:0045134)	1/8	0.165789	0.554987	0	0	6.2464	11.225	ENTPD6
Activin Receptor Activity (GO:0017002)	1/8	0.165789	0.554987	0	0	6.2464	11.225	ACVR1B
Alcohol Dehydrogenase (NAD+) Activity (GO:0004022)	1/8	0.165789	0.554987	0	0	6.2464	11.225	DHRS9
cAMP Response Element Binding Protein Binding (GO:0008140)	1/8	0.165789	0.554987	0	0	6.2464	11.225	CRTC2
Calcium-Dependent Protein Serine/Threonine Kinase Activity (GO:0009931)	1/8	0.165789	0.554987	0	0	6.2464	11.225	MAPKAPK3
Prenyltransferase Activity (GO:0004659)	1/8	0.165789	0.554987	0	0	6.2464	11.225	PDSS2
Single-Stranded DNA Binding (GO:0003697)	4/96	0.1687	0.554987	0	0	1.9056	3.39128	RNF138;POLR3C;TOP3A;BRCA2
Ubiquitin-Like Protein Transferase Activity (GO:0019787)	8/240	0.172075	0.554987	0	0	1.51411	2.66456	RNF146;HACE1;RNF13;KCTD10;FBXW11;ZFP91;RBCK1;MARCHF6
Protein Kinase Binding (GO:0019901)	15/511	0.175268	0.554987	0	0	1.33092	2.31772	FBXW5;RNF13;AXIN1;NBEAL2;PTPRK;SPRED1;MAPKAPK3;RNF138;BLNK;JTB;HCLS1;KIF20A;PTPN2;SASH1;TRIM34
Protein Tyrosine Kinase Activity (GO:0004713)	4/99	0.181947	0.554987	0	0	1.84514	3.14419	DDR1;CSF1R;FES;FGFR1
GDP Phosphatase Activity (GO:0004382)	1/9	0.184483	0.554987	0	0	5.46532	9.23748	ENTPD6
JUN Kinase Binding (GO:0008432)	1/9	0.184483	0.554987	0	0	5.46532	9.23748	RNF13
Amino Acid:Monoatomic Cation Symporter Activity (GO:0005416)	1/9	0.184483	0.554987	0	0	5.46532	9.23748	SLC36A1
Bioactive Lipid Receptor Activity (GO:0045125)	1/9	0.184483	0.554987	0	0	5.46532	9.23748	S1PR2
Clathrin Heavy Chain Binding (GO:0032050)	1/9	0.184483	0.554987	0	0	5.46532	9.23748	GPR107
Estradiol 17-Beta-Dehydrogenase [NAD(P)] Activity (GO:0004303)	1/9	0.184483	0.554987	0	0	5.46532	9.23748	HSD17B14
Glycine Transmembrane Transporter Activity (GO:0015187)	1/9	0.184483	0.554987	0	0	5.46532	9.23748	SLC36A1
Histone H3K36 Demethylase Activity (GO:0051864)	1/9	0.184483	0.554987	0	0	5.46532	9.23748	KDM8
Interleukin-1 Binding (GO:0019966)	1/9	0.184483	0.554987	0	0	5.46532	9.23748	PXDN
Mitogen-Activated Protein Kinase Kinase Kinase Binding (GO:0031435)	1/9	0.184483	0.554987	0	0	5.46532	9.23748	SASH1
Non-Membrane Spanning Protein Tyrosine Phosphatase Activity (GO:0004726)	1/9	0.184483	0.554987	0	0	5.46532	9.23748	PTPN2
Oxalate Transmembrane Transporter Activity (GO:0019531)	1/9	0.184483	0.554987	0	0	5.46532	9.23748	SLC26A2
Ribonuclease P RNA Binding (GO:0033204)	1/9	0.184483	0.554987	0	0	5.46532	9.23748	RPP25
Amino Acid Binding (GO:0016597)	2/36	0.192626	0.554987	0	0	2.57425	4.23982	SESN3;SLC38A9
Transmembrane Receptor Protein Kinase Activity (GO:0019199)	2/37	0.200805	0.554987	0	0	2.50058	4.01448	DDR1;ACVR1B
aminoacyl-tRNA Ligase Activity (GO:0004812)	2/37	0.200805	0.554987	0	0	2.50058	4.01448	HARS2;WARS2
Methyltransferase Activity (GO:0008168)	2/37	0.200805	0.554987	0	0	2.50058	4.01448	ECE2;EEF1AKMT2
Peptidase Inhibitor Activity (GO:0030414)	2/37	0.200805	0.554987	0	0	2.50058	4.01448	PROS1;RENBP
Transferrin Receptor Binding (GO:1990459)	1/10	0.202759	0.554987	0	0	4.85782	7.75181	HFE
BMP Receptor Binding (GO:0070700)	1/10	0.202759	0.554987	0	0	4.85782	7.75181	SCUBE3
Transmembrane Receptor Protein Serine/Threonine Kinase Binding (GO:0070696)	1/10	0.202759	0.554987	0	0	4.85782	7.75181	SCUBE3
L-arginine Transmembrane Transporter Activity (GO:0061459)	1/10	0.202759	0.554987	0	0	4.85782	7.75181	SLC38A9
Carbohydrate:Monoatomic Cation Symporter Activity (GO:0005402)	1/10	0.202759	0.554987	0	0	4.85782	7.75181	SLC2A9
Dipeptidyl-Peptidase Activity (GO:0008239)	1/10	0.202759	0.554987	0	0	4.85782	7.75181	DPP4
Estrogen Response Element Binding (GO:0034056)	1/10	0.202759	0.554987	0	0	4.85782	7.75181	TRIM24
Fatty Acid Synthase Activity (GO:0004312)	1/10	0.202759	0.554987	0	0	4.85782	7.75181	ELOVL5
Filamin Binding (GO:0031005)	1/10	0.202759	0.554987	0	0	4.85782	7.75181	NEBL
Inositol Trisphosphate Phosphatase Activity (GO:0046030)	1/10	0.202759	0.554987	0	0	4.85782	7.75181	INPP4B
Racemase And Epimerase Activity, Acting On Carbohydrates And Derivatives (GO:0016857)	1/10	0.202759	0.554987	0	0	4.85782	7.75181	RENBP
Ribonuclease P Activity (GO:0004526)	1/10	0.202759	0.554987	0	0	4.85782	7.75181	RPP25
Semaphorin Receptor Activity (GO:0017154)	1/10	0.202759	0.554987	0	0	4.85782	7.75181	NELL2
Tau Protein Binding (GO:0048156)	2/39	0.217276	0.574434	0	0	2.36517	3.61064	S100B;LGMN
Phosphotyrosine Residue Binding (GO:0001784)	2/39	0.217276	0.574434	0	0	2.36517	3.61064	SLA;SAMSN1
MAP Kinase Activity (GO:0004707)	1/11	0.220626	0.574434	0	0	4.37181	6.60706	MAPK9
Toll-like Receptor Binding (GO:0035325)	1/11	0.220626	0.574434	0	0	4.37181	6.60706	TLR1
Cytidine Deaminase Activity (GO:0004126)	1/11	0.220626	0.574434	0	0	4.37181	6.60706	APOBEC3F
Fucosyltransferase Activity (GO:0008417)	1/11	0.220626	0.574434	0	0	4.37181	6.60706	FUT8
Ionotropic Glutamate Receptor Binding (GO:0035255)	1/11	0.220626	0.574434	0	0	4.37181	6.60706	SHANK1
Monoatomic Cation:Bicarbonate Symporter Activity (GO:0140410)	1/11	0.220626	0.574434	0	0	4.37181	6.60706	SLC39A6
Phosphatidylinositol-3-Phosphate Binding (GO:0032266)	2/40	0.225556	0.583712	0	0	2.30281	3.42931	SNX13;WIPI1
Signal Sequence Binding (GO:0005048)	2/41	0.233859	0.594537	0	0	2.24365	3.26011	KPNA4;TIMM22
Zinc Ion Binding (GO:0008270)	10/341	0.236402	0.594537	0	0	1.32579	1.91208	IFIH1;NT5E;AOC1;TES;APOBEC3F;P2RX4;TRIM24;ZCCHC4;KLF4;S100B
2 Iron, 2 Sulfur Cluster Binding (GO:0051537)	1/12	0.238093	0.594537	0	0	3.97417	5.7033	FDX1
Transmembrane Receptor Protein Tyrosine Kinase Activator Activity (GO:0030297)	1/12	0.238093	0.594537	0	0	3.97417	5.7033	GREM1
Vascular Endothelial Growth Factor Receptor Binding (GO:0005172)	1/12	0.238093	0.594537	0	0	3.97417	5.7033	GREM1
poly(A)-specific Ribonuclease Activity (GO:0004535)	1/12	0.238093	0.594537	0	0	3.97417	5.7033	CNOT6
Endopeptidase Regulator Activity (GO:0061135)	2/42	0.242179	0.594704	0	0	2.18744	3.10197	PROS1;RENBP
Promoter-Specific Chromatin Binding (GO:1990841)	2/42	0.242179	0.594704	0	0	2.18744	3.10197	E2F4;KLF4
Protein Tyrosine Phosphatase Activity (GO:0004725)	3/76	0.242338	0.594704	0	0	1.79889	2.54979	PTPRN2;PTPRK;PTPN2
Cell-Cell Adhesion Mediator Activity (GO:0098632)	2/43	0.250511	0.595315	0	0	2.13398	2.95397	S100A11;CD200
Single-Stranded RNA Binding (GO:0003727)	2/43	0.250511	0.595315	0	0	2.13398	2.95397	IFIH1;DDX60
Sulfate Transmembrane Transporter Activity (GO:0015116)	1/13	0.25517	0.595315	0	0	3.6428	4.97543	SLC26A2
3',5'-cyclic-AMP Phosphodiesterase Activity (GO:0004115)	1/13	0.25517	0.595315	0	0	3.6428	4.97543	PDE1C
K63-linked Deubiquitinase Activity (GO:0061578)	1/13	0.25517	0.595315	0	0	3.6428	4.97543	YOD1
Lipid Phosphatase Activity (GO:0042577)	1/13	0.25517	0.595315	0	0	3.6428	4.97543	PLPP1
Phosphatidate Phosphatase Activity (GO:0008195)	1/13	0.25517	0.595315	0	0	3.6428	4.97543	PLPP1
Phosphatidylinositol-3,5-Bisphosphate Phosphatase Activity (GO:0106018)	1/13	0.25517	0.595315	0	0	3.6428	4.97543	MTMR8
Phosphotransferase Activity, For Other Substituted Phosphate Groups (GO:0016780)	1/13	0.25517	0.595315	0	0	3.6428	4.97543	DPAGT1
Kinase Activator Activity (GO:0019209)	2/44	0.258852	0.595315	0	0	2.08307	2.81526	MOB3C;TYROBP
Signaling Receptor Complex Adaptor Activity (GO:0030159)	2/44	0.258852	0.595315	0	0	2.08307	2.81526	BLNK;SHANK1
Protein Phosphorylated Amino Acid Binding (GO:0045309)	2/45	0.267195	0.595315	0	0	2.03452	2.68511	SLA;SAMSN1
3'-5' DNA Helicase Activity (GO:0043138)	1/14	0.271865	0.595315	0	0	3.36242	4.37937	FANCM
MAP Kinase Kinase Activity (GO:0004708)	1/14	0.271865	0.595315	0	0	3.36242	4.37937	MAPKAPK3
SUMO Binding (GO:0032183)	1/14	0.271865	0.595315	0	0	3.36242	4.37937	HABP4
Acetylgalactosaminyltransferase Activity (GO:0008376)	1/14	0.271865	0.595315	0	0	3.36242	4.37937	CHSY3
Nucleoside Diphosphate Phosphatase Activity (GO:0017110)	1/14	0.271865	0.595315	0	0	3.36242	4.37937	ENTPD6
Phospholipase A1 Activity (GO:0008970)	1/14	0.271865	0.595315	0	0	3.36242	4.37937	PLAAT3
Protein Kinase C Activity (GO:0004697)	1/14	0.271865	0.595315	0	0	3.36242	4.37937	PRKCZ
Purinergic Nucleotide Receptor Activity (GO:0001614)	1/14	0.271865	0.595315	0	0	3.36242	4.37937	P2RX4
Solute:Inorganic Anion Antiporter Activity (GO:0005452)	1/14	0.271865	0.595315	0	0	3.36242	4.37937	SLC26A2
Receptor Ligand Activity (GO:0048018)	9/319	0.287827	0.602699	0	0	1.27253	1.5848	GDF10;DPP4;GREM1;SFRP2;GPNMB;CSF1;BDNF;MDK;CHGB
tRNA-specific Ribonuclease Activity (GO:0004549)	1/15	0.288187	0.602699	0	0	3.12208	3.88433	RPP25
Transmembrane Receptor Protein Serine/Threonine Kinase Activity (GO:0004675)	1/15	0.288187	0.602699	0	0	3.12208	3.88433	ACVR1B
CoA Hydrolase Activity (GO:0016289)	1/15	0.288187	0.602699	0	0	3.12208	3.88433	ACOT11
K48-linked Deubiquitinase Activity (GO:1990380)	1/15	0.288187	0.602699	0	0	3.12208	3.88433	YOD1
RNA Polymerase III Activity (GO:0001056)	1/15	0.288187	0.602699	0	0	3.12208	3.88433	POLR3C
Death Receptor Binding (GO:0005123)	1/15	0.288187	0.602699	0	0	3.12208	3.88433	TMBIM1
Phospholipase Binding (GO:0043274)	1/15	0.288187	0.602699	0	0	3.12208	3.88433	BLNK
Potassium Ion Leak Channel Activity (GO:0022841)	1/15	0.288187	0.602699	0	0	3.12208	3.88433	TMEM175
Microtubule Binding (GO:0008017)	7/239	0.289352	0.602699	0	0	1.32184	1.63923	FBXW11;REEP4;SVBP;MX1;KIF20A;KIF20B;KIF15
Growth Factor Activity (GO:0008083)	3/85	0.296982	0.615494	0	0	1.60071	1.9434	CSF1;MDK;BDNF
Guanyl-Nucleotide Exchange Factor Activity (GO:0005085)	6/203	0.303836	0.615494	0	0	1.33369	1.58879	RGP1;RIC8B;SLC38A9;LAMTOR4;LAMTOR3;RCBTB2
3',5'-Cyclic-Nucleotide Phosphodiesterase Activity (GO:0004114)	1/16	0.304144	0.615494	0	0	2.9138	3.46816	PDE1C
Wnt Receptor Activity (GO:0042813)	1/16	0.304144	0.615494	0	0	2.9138	3.46816	FZD2
Four-Way Junction DNA Binding (GO:0000400)	1/16	0.304144	0.615494	0	0	2.9138	3.46816	FANCM
Hexose Transmembrane Transporter Activity (GO:0015149)	1/16	0.304144	0.615494	0	0	2.9138	3.46816	SLC2A9
Heme Binding (GO:0020037)	3/87	0.309253	0.622883	0	0	1.56244	1.83367	CYP26A1;PXDN;CYP1B1
RNA Polymerase Binding (GO:0070063)	1/17	0.319743	0.626286	0	0	2.73154	3.11461	STOM
Basic Amino Acid Transmembrane Transporter Activity (GO:0015174)	1/17	0.319743	0.626286	0	0	2.73154	3.11461	SLC38A9
Cadherin Binding Involved In Cell-Cell Adhesion (GO:0098641)	1/17	0.319743	0.626286	0	0	2.73154	3.11461	S100A11
Chemokine Binding (GO:0019956)	1/17	0.319743	0.626286	0	0	2.73154	3.11461	PLP2
Hydrolase Activity, Acting On Carbon-Nitrogen (But Not Peptide) Bonds, In Cyclic Amidines (GO:0016814)	1/17	0.319743	0.626286	0	0	2.73154	3.11461	APOBEC3F
Neuropeptide Receptor Binding (GO:0071855)	1/17	0.319743	0.626286	0	0	2.73154	3.11461	SHANK1
Polyubiquitin Modification-Dependent Protein Binding (GO:0031593)	2/53	0.33358	0.627379	0	0	1.71468	1.8825	UBQLN1;UBL7
Serine-Type Endopeptidase Inhibitor Activity (GO:0004867)	2/53	0.33358	0.627379	0	0	1.71468	1.8825	SPINT1;SERPINB6
Calcium Channel Activity (GO:0005262)	3/91	0.333832	0.627379	0	0	1.49111	1.63593	CACNB1;P2RX4;ORAI1
5'-3' RNA Polymerase Activity (GO:0034062)	1/18	0.334994	0.627379	0	0	2.57073	2.81146	POLR3C
Transforming Growth Factor Beta Receptor Binding (GO:0005160)	1/18	0.334994	0.627379	0	0	2.57073	2.81146	ENG
TBP-class Protein Binding (GO:0017025)	1/18	0.334994	0.627379	0	0	2.57073	2.81146	TAF12
Aspartic-Type Endopeptidase Activity (GO:0004190)	1/18	0.334994	0.627379	0	0	2.57073	2.81146	SPPL2A
Glutamate Receptor Binding (GO:0035254)	1/18	0.334994	0.627379	0	0	2.57073	2.81146	SHANK1
Leak Channel Activity (GO:0022840)	1/18	0.334994	0.627379	0	0	2.57073	2.81146	TMEM175
Ligand-Gated Calcium Channel Activity (GO:0099604)	1/18	0.334994	0.627379	0	0	2.57073	2.81146	P2RX4
Protein-Lysine N-methyltransferase Activity (GO:0016279)	2/54	0.34178	0.637292	0	0	1.68161	1.80536	ECE2;EEF1AKMT2
mRNA 3'-UTR Binding (GO:0003730)	3/93	0.346113	0.638579	0	0	1.45783	1.54674	SECISBP2L;RNPS1;PABPC1L2A
MAP Kinase Kinase Kinase Activity (GO:0004709)	1/19	0.349903	0.638579	0	0	2.42779	2.54942	MAP3K8
NAD-retinol Dehydrogenase Activity (GO:0004745)	1/19	0.349903	0.638579	0	0	2.42779	2.54942	DHRS9
Microtubule Plus-End Binding (GO:0051010)	1/19	0.349903	0.638579	0	0	2.42779	2.54942	FBXW11
Chloride Transmembrane Transporter Activity (GO:0015108)	2/55	0.349947	0.638579	0	0	1.6498	1.73225	CLCN7;SLC26A2
Hydrolase Activity, Acting On Carbon-Nitrogen (But Not Peptide) Bonds, In Linear Amides (GO:0016811)	2/56	0.35808	0.64311	0	0	1.61917	1.66288	NAAA;AGA
RNA Stem-Loop Binding (GO:0035613)	1/20	0.364479	0.64311	0	0	2.29989	2.32125	RC3H2
WW Domain Binding (GO:0050699)	1/20	0.364479	0.64311	0	0	2.29989	2.32125	KIF20B
acyl-CoA Hydrolase Activity (GO:0047617)	1/20	0.364479	0.64311	0	0	2.29989	2.32125	ACOT11
Deaminase Activity (GO:0019239)	1/20	0.364479	0.64311	0	0	2.29989	2.32125	APOBEC3F
Fibroblast Growth Factor Binding (GO:0017134)	1/20	0.364479	0.64311	0	0	2.29989	2.32125	FGFR1
Histone H4 Acetyltransferase Activity (GO:0010485)	1/20	0.364479	0.64311	0	0	2.29989	2.32125	BRCA2
Phosphatidic Acid Binding (GO:0070300)	1/20	0.364479	0.64311	0	0	2.29989	2.32125	SMPD3
Metalloexopeptidase Activity (GO:0008235)	2/57	0.366176	0.643445	0	0	1.58965	1.59702	CPM;METAP2
Transforming Growth Factor Beta Binding (GO:0050431)	1/21	0.378729	0.647319	0	0	2.18479	2.12128	ENG
Lipid Kinase Activity (GO:0001727)	1/21	0.378729	0.647319	0	0	2.18479	2.12128	CERK
Oxidoreductase Activity, Acting On Single Donors With Incorporation Of Molecular Oxygen, Incorporation Of Two Atoms Of Oxygen (GO:0016702)	1/21	0.378729	0.647319	0	0	2.18479	2.12128	HAAO
Purine Ribonucleoside Triphosphate Binding (GO:0035639)	12/476	0.379509	0.647319	0	0	1.13224	1.097	IFIH1;ARL4C;ABCD4;TUBA1C;P2RX4;HSP90AB4P;OAS3;PDK4;RAB9A;KRAS;ACVR1B;HRAS
Receptor Tyrosine Kinase Binding (GO:0030971)	2/59	0.382246	0.647319	0	0	1.53371	1.47496	BLNK;PTPN2
GTPase Activity (GO:0003924)	7/265	0.383197	0.647319	0	0	1.18703	1.13861	NKIRAS1;GNA12;MX1;GNAI3;RAB9A;KRAS;HRAS
Cytokine Receptor Binding (GO:0005126)	3/100	0.388857	0.647319	0	0	1.35214	1.27715	SPRED1;CSF1;PXDN
bHLH Transcription Factor Binding (GO:0043425)	1/22	0.39266	0.647319	0	0	2.08064	1.94501	TCF12
Cysteine-Type Endopeptidase Inhibitor Activity (GO:0004869)	1/22	0.39266	0.647319	0	0	2.08064	1.94501	LTF
Low-Density Lipoprotein Particle Receptor Binding (GO:0050750)	1/22	0.39266	0.647319	0	0	2.08064	1.94501	HSPG2
Phosphatase Inhibitor Activity (GO:0019212)	1/22	0.39266	0.647319	0	0	2.08064	1.94501	ENSA
poly(U) RNA Binding (GO:0008266)	1/22	0.39266	0.647319	0	0	2.08064	1.94501	PABPC1L2A
Guanyl Ribonucleotide Binding (GO:0032561)	6/226	0.395142	0.647319	0	0	1.19284	1.10757	ARL4C;TUBA1C;GNAI3;RAB9A;KRAS;HRAS
Protein Phosphatase Regulator Activity (GO:0019888)	2/61	0.398139	0.647319	0	0	1.48157	1.36446	ENSA;GNA12
Ribonucleoside Triphosphate Phosphatase Activity (GO:0017111)	7/270	0.401512	0.647319	0	0	1.16416	1.06232	NKIRAS1;GNA12;MX1;GNAI3;RAB9A;KRAS;HRAS
Ubiquitin Protein Ligase Binding (GO:0031625)	7/271	0.405175	0.647319	0	0	1.15969	1.04771	CD40;HSPA1L;ARRDC1;AXIN1;YOD1;ELOB;ACVR1B
Nucleosome Binding (GO:0031491)	2/62	0.406015	0.647319	0	0	1.4568	1.31311	DNTTIP1;H1-1
Steroid Hydroxylase Activity (GO:0008395)	1/23	0.40628	0.647319	0	0	1.98597	1.78879	CYP1B1
Acetylation-Dependent Protein Binding (GO:0140033)	1/23	0.40628	0.647319	0	0	1.98597	1.78879	TRIM24
Calmodulin-Dependent Protein Kinase Activity (GO:0004683)	1/23	0.40628	0.647319	0	0	1.98597	1.78879	MAPKAPK3
Cyclosporin A Binding (GO:0016018)	1/23	0.40628	0.647319	0	0	1.98597	1.78879	PPIAL4H
Disordered Domain Specific Binding (GO:0097718)	1/23	0.40628	0.647319	0	0	1.98597	1.78879	HSP90AB4P
High Voltage-Gated Calcium Channel Activity (GO:0008331)	1/23	0.40628	0.647319	0	0	1.98597	1.78879	CACNB1
Lysine-Acetylated Histone Binding (GO:0070577)	1/23	0.40628	0.647319	0	0	1.98597	1.78879	TRIM24
Mitogen-Activated Protein Kinase Binding (GO:0051019)	1/23	0.40628	0.647319	0	0	1.98597	1.78879	MAPKAPK3
Notch Binding (GO:0005112)	1/24	0.419594	0.653893	0	0	1.89952	1.64967	KCTD10
Chemorepellent Activity (GO:0045499)	1/24	0.419594	0.653893	0	0	1.89952	1.64967	DPP4
Glucose Transmembrane Transporter Activity (GO:0005355)	1/24	0.419594	0.653893	0	0	1.89952	1.64967	SLC2A9
Nuclear Localization Sequence Binding (GO:0008139)	1/24	0.419594	0.653893	0	0	1.89952	1.64967	KPNA4
Peptidase Activator Activity (GO:0016504)	1/24	0.419594	0.653893	0	0	1.89952	1.64967	SVBP
Phosphatidylinositol-3,5-Bisphosphate Binding (GO:0080025)	1/24	0.419594	0.653893	0	0	1.89952	1.64967	WIPI1
Phosphatidylinositol Binding (GO:0035091)	3/106	0.424945	0.654144	0	0	1.27298	1.08941	FES;SNX13;PARD3B
FAD Binding (GO:0071949)	1/25	0.432611	0.654144	0	0	1.82028	1.52525	AOC1
Adenylyltransferase Activity (GO:0070566)	1/25	0.432611	0.654144	0	0	1.82028	1.52525	OAS3
Epidermal Growth Factor Receptor Binding (GO:0005154)	1/25	0.432611	0.654144	0	0	1.82028	1.52525	SLA
Nuclear Androgen Receptor Binding (GO:0050681)	1/25	0.432611	0.654144	0	0	1.82028	1.52525	WIPI1
Oxidoreductase Activity, Acting On Paired Donors, With Incorporation Or Reduction Of Molecular Oxygen, Reduced Flavin Or Flavoprotein As One Donor, And Incorporation Of One Atom Of Oxygen (GO:0016712)	1/25	0.432611	0.654144	0	0	1.82028	1.52525	CYP1B1
poly(A) Binding (GO:0008143)	1/25	0.432611	0.654144	0	0	1.82028	1.52525	PABPC1L2A
Poly-Pyrimidine Tract Binding (GO:0008187)	1/25	0.432611	0.654144	0	0	1.82028	1.52525	PABPC1L2A
Tubulin Binding (GO:0015631)	8/322	0.433543	0.654144	0	0	1.11395	0.931004	ARL4C;REEP4;SVBP;MX1;KIF20A;KIF20B;BRCA2;KIF15
Excitatory Extracellular Ligand-Gated Monoatomic Ion Channel Activity (GO:0005231)	1/26	0.445336	0.669573	0	0	1.74738	1.4135	P2RX4
Methylation-Dependent Protein Binding (GO:0140034)	2/68	0.452162	0.67637	0	0	1.32396	1.05084	KDM8;TRIM24
Tumor Necrosis Factor Receptor Superfamily Binding (GO:0032813)	1/27	0.457777	0.67637	0	0	1.68009	1.31278	TMBIM1
Lipoprotein Particle Receptor Binding (GO:0070325)	1/27	0.457777	0.67637	0	0	1.68009	1.31278	HSPG2
Oxidoreductase Activity, Acting On Paired Donors, With Incorporation Or Reduction Of Molecular Oxygen, NAD(P)H As One Donor, And Incorporation Of One Atom Of Oxygen (GO:0016709)	1/27	0.457777	0.67637	0	0	1.68009	1.31278	CYP26A1
Protein Phosphatase Inhibitor Activity (GO:0004864)	1/27	0.457777	0.67637	0	0	1.68009	1.31278	ENSA
GTP Binding (GO:0005525)	5/201	0.469894	0.681262	0	0	1.11462	0.841813	ARL4C;TUBA1C;RAB9A;KRAS;HRAS
Ubiquitin Conjugating Enzyme Binding (GO:0031624)	1/28	0.469939	0.681262	0	0	1.61778	1.22167	MARCHF6
RNA Endonuclease Activity, Producing 5'-Phosphomonoesters (GO:0016891)	1/28	0.469939	0.681262	0	0	1.61778	1.22167	RPP25
Cell Adhesion Mediator Activity (GO:0098631)	1/28	0.469939	0.681262	0	0	1.61778	1.22167	CD200
Monocarboxylic Acid Binding (GO:0033293)	1/28	0.469939	0.681262	0	0	1.61778	1.22167	CYP26A1
Ubiquitin-Like Protein Ligase Binding (GO:0044389)	7/289	0.470682	0.681262	0	0	1.08466	0.817368	CD40;HSPA1L;ARRDC1;AXIN1;YOD1;ELOB;ACVR1B
Methylated Histone Binding (GO:0035064)	2/71	0.474461	0.681262	0	0	1.2662	0.944048	KDM8;TRIM24
Protein Phosphatase Binding (GO:0019903)	3/115	0.477582	0.681262	0	0	1.17014	0.86476	ENSA;GNA12;CD33
Gamma-Tubulin Binding (GO:0043015)	1/29	0.481829	0.681262	0	0	1.55992	1.139	BRCA2
Histone Demethylase Activity (GO:0032452)	1/29	0.481829	0.681262	0	0	1.55992	1.139	KDM8
Metal Ion Transmembrane Transporter Activity (GO:0046873)	1/29	0.481829	0.681262	0	0	1.55992	1.139	SLC11A2
Metallocarboxypeptidase Activity (GO:0004181)	1/29	0.481829	0.681262	0	0	1.55992	1.139	CPM
Protein Tyrosine Kinase Activator Activity (GO:0030296)	1/29	0.481829	0.681262	0	0	1.55992	1.139	GREM1
General Transcription Initiation Factor Binding (GO:0140296)	1/30	0.493453	0.686334	0	0	1.50606	1.06377	TAF12
Glucuronosyltransferase Activity (GO:0015020)	1/30	0.493453	0.686334	0	0	1.50606	1.06377	CHSY3
pre-mRNA Binding (GO:0036002)	1/30	0.493453	0.686334	0	0	1.50606	1.06377	CELF4
Receptor Antagonist Activity (GO:0048019)	1/30	0.493453	0.686334	0	0	1.50606	1.06377	PXDN
Retinoid Binding (GO:0005501)	1/30	0.493453	0.686334	0	0	1.50606	1.06377	CYP26A1
RNA Binding (GO:0003723)	32/1411	0.497695	0.68868	0	0	1.01372	0.707343	TES;WBP4;CELF4;DDX60;SAMSN1;SELENOH;IFIH1;DHX32;PEG10;HABP4;SNIP1;ZNF622;LRRFIP1;TNS1;APOBEC3F;RPL21;SECISBP2L;RFTN1;RPL35A;ANXA11;HLA-A;HARS2;RC3H2;OAS3;RPL37A;SRSF2;PIN4;RNPS1;HNRNPH2;SNRPGP15;RPP25;METAP2
Adenyl Nucleotide Binding (GO:0030554)	1/31	0.504817	0.68868	0	0	1.45578	0.995112	IFIH1
Kinesin Binding (GO:0019894)	1/31	0.504817	0.68868	0	0	1.45578	0.995112	ATCAY
Phospholipase A2 Activity (GO:0004623)	1/31	0.504817	0.68868	0	0	1.45578	0.995112	PLAAT3
Poly-Purine Tract Binding (GO:0070717)	1/31	0.504817	0.68868	0	0	1.45578	0.995112	PABPC1L2A
Potassium Ion Transmembrane Transporter Activity (GO:0015079)	1/31	0.504817	0.68868	0	0	1.45578	0.995112	TMEM175
Monocarboxylic Acid Transmembrane Transporter Activity (GO:0008028)	1/32	0.515926	0.699093	0	0	1.40875	0.932297	MPC2
Protein Serine/Threonine Kinase Inhibitor Activity (GO:0030291)	1/32	0.515926	0.699093	0	0	1.40875	0.932297	SPRED1
Phospholipase Activity (GO:0004620)	2/77	0.517362	0.699093	0	0	1.16454	0.76745	SMPD3;PLAAT3
DNA-binding Transcription Activator Activity, RNA Polymerase II-specific (GO:0001228)	8/348	0.520373	0.700943	0	0	1.02738	0.671095	ZNF384;ZSCAN21;TCF12;RFXAP;NFATC3;E2F4;KLF4;FOSL2
DNA Secondary Structure Binding (GO:0000217)	1/33	0.526787	0.702426	0	0	1.36465	0.874688	FANCM
Frizzled Binding (GO:0005109)	1/33	0.526787	0.702426	0	0	1.36465	0.874688	DVL3
3'-5'-RNA Exonuclease Activity (GO:0000175)	1/34	0.537404	0.702426	0	0	1.32323	0.821734	CNOT6
DNA-directed 5'-3' RNA Polymerase Activity (GO:0003899)	1/34	0.537404	0.702426	0	0	1.32323	0.821734	POLR3C
Ubiquitin-Like Protein Conjugating Enzyme Binding (GO:0044390)	1/34	0.537404	0.702426	0	0	1.32323	0.821734	MARCHF6
MHC Protein Binding (GO:0042287)	1/34	0.537404	0.702426	0	0	1.32323	0.821734	CLEC7A
Nuclear Estrogen Receptor Binding (GO:0030331)	1/34	0.537404	0.702426	0	0	1.32323	0.821734	WIPI1
Nucleosomal DNA Binding (GO:0031492)	1/34	0.537404	0.702426	0	0	1.32323	0.821734	H1-1
Sodium Ion Transmembrane Transporter Activity (GO:0015081)	1/34	0.537404	0.702426	0	0	1.32323	0.821734	SLC41A3
Ubiquitin Binding (GO:0043130)	2/80	0.537923	0.702426	0	0	1.11958	0.694185	RBCK1;OTULINL
Adenyl Ribonucleotide Binding (GO:0032559)	7/309	0.541183	0.704528	0	0	1.01177	0.621226	IFIH1;ABCD4;HSP90AB4P;P2RX4;OAS3;PDK4;ACVR1B
Chemoattractant Activity (GO:0042056)	1/35	0.547784	0.708799	0	0	1.28425	0.772956	GPNMB
Inorganic Cation Transmembrane Transporter Activity (GO:0022890)	1/35	0.547784	0.708799	0	0	1.28425	0.772956	SLC46A1
Phosphatase Activity (GO:0016791)	2/83	0.557873	0.71758	0	0	1.07795	0.629117	NT5E;PLPP1
Non-Membrane Spanning Protein Tyrosine Kinase Activity (GO:0004715)	1/36	0.557931	0.71758	0	0	1.24749	0.727936	FES
N-acyltransferase Activity (GO:0016410)	1/37	0.567851	0.723276	0	0	1.21278	0.686305	PLAAT3
Monoatomic Cation Transmembrane Transporter Activity (GO:0008324)	1/37	0.567851	0.723276	0	0	1.21278	0.686305	SLC46A1
Monoatomic Ion Channel Activity (GO:0005216)	1/37	0.567851	0.723276	0	0	1.21278	0.686305	TMEM120B
GTPase Binding (GO:0051020)	5/225	0.569562	0.723276	0	0	0.991792	0.558267	RGP1;HACE1;DVL3;NUTF2;ATG14
Protein Tyrosine Kinase Binding (GO:1990782)	2/85	0.570829	0.723276	0	0	1.05187	0.589745	BLNK;PTPN2
Carboxypeptidase Activity (GO:0004180)	1/38	0.577549	0.729626	0	0	1.17994	0.64774	CPM
RNA Polymerase II-specific DNA-binding Transcription Factor Binding (GO:0061629)	5/228	0.581344	0.732253	0	0	0.978297	0.530641	NIF3L1;HCLS1;ARNT;BBS7;KLF4
Catalytic Activity, Acting On A tRNA (GO:0140101)	1/39	0.58703	0.737241	0	0	1.14883	0.611957	NT5C3A
Protein Kinase Activator Activity (GO:0030295)	2/88	0.589743	0.738476	0	0	1.01502	0.535998	MOB3C;LTF
ATP Binding (GO:0005524)	6/279	0.597046	0.74435	0	0	0.95863	0.494424	ABCD4;HSP90AB4P;P2RX4;OAS3;PDK4;ACVR1B
Double-Stranded DNA Binding (GO:0003690)	14/650	0.59792	0.74435	0	0	0.959424	0.49343	ZNF384;ZNF460;ZBTB14;TCF12;NFATC3;ARNT;H1-1;KLF4;POU3F1;DDX60;ETV3;ZBTB2;E2F4;ZNF501
Translation Initiation Factor Activity (GO:0003743)	1/41	0.60536	0.751421	0	0	1.09128	0.547746	EIF2D
mRNA Binding (GO:0003729)	6/282	0.607441	0.751818	0	0	0.948062	0.472609	PEG10;SECISBP2L;CELF4;SNIP1;RNPS1;PABPC1L2A
G Protein-Coupled Receptor Binding (GO:0001664)	3/140	0.610174	0.753019	0	0	0.955384	0.47197	GNAI3;DVL3;S1PR2
Transcription Corepressor Binding (GO:0001222)	1/42	0.614218	0.753652	0	0	1.0646	0.518894	ELOB
Lipase Activity (GO:0016298)	1/42	0.614218	0.753652	0	0	1.0646	0.518894	SMPD3
DNA Binding (GO:0003677)	18/846	0.622937	0.76216	0	0	0.946613	0.448042	ZBTB14;TAF12;TOP3A;DNTTIP1;CHD6;ARNT;LIN9;H1-1;BRCA2;POU3F1;DDX60;RC3H2;RNF138;POLR3C;ERF;E2F4;LRRFIP1;YAF2
CCR Chemokine Receptor Binding (GO:0048020)	1/44	0.631343	0.765863	0	0	1.01498	0.466796	CCL2
Ubiquitin Ligase-Substrate Adaptor Activity (GO:1990756)	1/44	0.631343	0.765863	0	0	1.01498	0.466796	ARRDC1
Phosphoric Diester Hydrolase Activity (GO:0008081)	1/44	0.631343	0.765863	0	0	1.01498	0.466796	SMPD3
DNA-binding Transcription Repressor Activity, RNA Polymerase II-specific (GO:0001227)	5/243	0.637539	0.769345	0	0	0.915928	0.412295	NFATC3;ERF;LRRFIP1;FOXP4;ZBTB2
Potassium Channel Regulator Activity (GO:0015459)	1/45	0.639619	0.769345	0	0	0.991865	0.443247	ENSA
Protein Kinase Inhibitor Activity (GO:0004860)	1/45	0.639619	0.769345	0	0	0.991865	0.443247	SPRED1
Chemokine Activity (GO:0008009)	1/46	0.64771	0.774712	0	0	0.969774	0.421184	CCL2
Exonuclease Activity (GO:0004527)	1/46	0.64771	0.774712	0	0	0.969774	0.421184	CNOT6
Transcription Coregulator Binding (GO:0001221)	2/99	0.653749	0.775484	0	0	0.899404	0.382275	CHD6;ELOB
Small GTPase Binding (GO:0031267)	4/199	0.654565	0.775484	0	0	0.894294	0.378988	RGP1;HACE1;DVL3;NUTF2
Voltage-Gated Calcium Channel Activity (GO:0005245)	1/47	0.65562	0.775484	0	0	0.948643	0.400493	CACNB1
Calcium-Dependent Phospholipid Binding (GO:0005544)	1/47	0.65562	0.775484	0	0	0.948643	0.400493	CPNE4
Calcium Ion Binding (GO:0005509)	7/346	0.659747	0.778209	0	0	0.899611	0.374148	AOC1;CLEC3B;NDUFAB1;S100A6;ANXA11;S100B;FBN1
Magnesium Ion Binding (GO:0000287)	3/155	0.678127	0.789194	0	0	0.860438	0.334212	NT5C3A;CERK;NUDT3
S-adenosylmethionine-dependent Methyltransferase Activity (GO:0008757)	1/50	0.678301	0.789194	0	0	0.890426	0.345632	HNMT
Chemokine Receptor Binding (GO:0042379)	1/50	0.678301	0.789194	0	0	0.890426	0.345632	CCL2
Cholesterol Binding (GO:0015485)	1/50	0.678301	0.789194	0	0	0.890426	0.345632	SLC38A9
Nuclear Receptor Coactivator Activity (GO:0030374)	1/50	0.678301	0.789194	0	0	0.890426	0.345632	CNOT6
Monoatomic Cation Channel Activity (GO:0005261)	2/105	0.685175	0.795027	0	0	0.84675	0.32014	ORAI1;TMEM175
Kinase Activity (GO:0016301)	2/106	0.69018	0.797128	0	0	0.838565	0.310943	ITPKC;SEPHS2
Channel Activity (GO:0015267)	1/52	0.692587	0.797128	0	0	0.85542	0.314214	TMEM120B
Phosphoric Ester Hydrolase Activity (GO:0042578)	1/52	0.692587	0.797128	0	0	0.85542	0.314214	SMPD3
Antiporter Activity (GO:0015297)	1/53	0.699491	0.800758	0	0	0.838926	0.299834	SLC26A2
Monoatomic Anion Channel Activity (GO:0005253)	1/53	0.699491	0.800758	0	0	0.838926	0.299834	CLCN7
Phosphatidylinositol Phosphate Binding (GO:1901981)	2/109	0.704801	0.804679	0	0	0.814928	0.285094	SNX13;WIPI1
Flavin Adenine Dinucleotide Binding (GO:0050660)	1/55	0.712838	0.809526	0	0	0.807772	0.273432	AOC1
Protein Serine/Threonine Phosphatase Activity (GO:0004722)	1/55	0.712838	0.809526	0	0	0.807772	0.273432	CTDSP2
Phosphatase Binding (GO:0019902)	2/112	0.718844	0.812529	0	0	0.792581	0.26164	SPRED1;CD33
Protein Serine/Threonine Kinase Activator Activity (GO:0043539)	1/56	0.719288	0.812529	0	0	0.793045	0.261303	LTF
Cadherin Binding (GO:0045296)	6/319	0.722577	0.814091	0	0	0.834386	0.271118	PSMB6;TES;P2RX4;LRRFIP1;PPL;S100A11
Metal Ion Binding (GO:0046872)	10/521	0.733817	0.824578	0	0	0.850736	0.263299	NT5C3A;AOC1;CLEC3B;CERK;NDUFAB1;S100A6;ANXA11;S100B;NUDT3;FBN1
Sterol Binding (GO:0032934)	1/59	0.737784	0.824696	0	0	0.751909	0.228659	SLC38A9
SH3 Domain Binding (GO:0017124)	1/59	0.737784	0.824696	0	0	0.751909	0.228659	SHANK1
Secondary Active Transmembrane Transporter Activity (GO:0015291)	1/60	0.743675	0.82911	0	0	0.739127	0.218893	SLC46A1
PDZ Domain Binding (GO:0030165)	1/62	0.755064	0.839615	0	0	0.71482	0.200831	FZD2
Cytokine Activity (GO:0005125)	3/178	0.764628	0.845115	0	0	0.746465	0.200326	GDF10;CSF1;CCL2
Acyltransferase Activity, Transferring Groups Other Than Amino-Acyl Groups (GO:0016747)	1/64	0.765948	0.845115	0	0	0.692056	0.184531	PLAAT3
Chloride Channel Activity (GO:0005254)	1/64	0.765948	0.845115	0	0	0.692056	0.184531	CLCN7
Metallopeptidase Activity (GO:0008237)	2/124	0.769495	0.846841	0	0	0.714181	0.187131	ECE2;METAP2
Protein Serine/Threonine Kinase Activity (GO:0004674)	6/342	0.781162	0.857471	0	0	0.776341	0.191735	MAPKAPK3;PKN3;MAP3K8;ACVR1B;PRKCZ;AURKB
Calcium Ion Transmembrane Transporter Activity (GO:0015085)	1/68	0.786289	0.860885	0	0	0.650606	0.156426	ORAI1
RNA Nuclease Activity (GO:0004540)	1/70	0.795788	0.869057	0	0	0.631683	0.144291	CNOT6
ATPase Binding (GO:0051117)	1/73	0.809252	0.881507	0	0	0.60527	0.128102	SLC2A13
Hormone Activity (GO:0005179)	1/74	0.813541	0.883924	0	0	0.596948	0.123186	CHGB
Ligand-Gated Monoatomic Cation Channel Activity (GO:0099094)	1/75	0.817733	0.884981	0	0	0.588851	0.118488	P2RX4
Sequence-Specific DNA Binding (GO:0043565)	13/717	0.818659	0.884981	0	0	0.800104	0.160091	ZNF384;ZNF460;ZBTB14;TCF12;NFATC3;ARNT;KLF4;POU3F1;ETV3;ZBTB2;ERF;E2F4;ZNF501
Voltage-Gated Monoatomic Cation Channel Activity (GO:0022843)	1/76	0.821831	0.886166	0	0	0.580969	0.113998	CACNB1
G Protein-Coupled Peptide Receptor Activity (GO:0008528)	1/77	0.825837	0.888243	0	0	0.573296	0.109704	S1PR2
Amyloid-Beta Binding (GO:0001540)	1/79	0.833582	0.892079	0	0	0.558538	0.101667	HSPG2
Potassium Channel Activity (GO:0005267)	1/79	0.833582	0.892079	0	0	0.558538	0.101667	TMEM175
Cysteine-Type Peptidase Activity (GO:0008234)	2/144	0.836343	0.892796	0	0	0.61296	0.109546	YOD1;LGMN
GTPase Regulator Activity (GO:0030695)	7/424	0.840728	0.895239	0	0	0.72837	0.126363	RGP1;RIC8B;SLC38A9;DYNLL1;LAMTOR4;LAMTOR3;RCBTB2
Chromatin DNA Binding (GO:0031490)	1/83	0.848056	0.900795	0	0	0.531183	0.0875439	H1-1
Ribosome Binding (GO:0043022)	1/85	0.854814	0.905721	0	0	0.518483	0.081335	MRRF
Endopeptidase Activity (GO:0004175)	5/335	0.873229	0.921497	0	0	0.657432	0.08912	PSMB6;DPP4;KDM8;ECE2;LGMN
Phosphatidylinositol Bisphosphate Binding (GO:1902936)	1/93	0.878979	0.921497	0	0	0.473203	0.0610405	WIPI1
Sequence-Specific Double-Stranded DNA Binding (GO:1990837)	12/715	0.881027	0.921497	0	0	0.737951	0.0934741	ZNF384;ZNF460;ZBTB14;TCF12;NFATC3;ARNT;E2F4;ZNF501;KLF4;POU3F1;ETV3;ZBTB2
Transcription Regulatory Region Nucleic Acid Binding (GO:0001067)	3/224	0.881049	0.921497	0	0	0.589689	0.0746794	ZBTB14;TCF12;KLF4
RNA Polymerase II Cis-Regulatory Region Sequence-Specific DNA Binding (GO:0000978)	20/1122	0.881635	0.921497	0	0	0.78235	0.098558	ZNF573;ZNF384;ZNF460;TCF12;NFATC3;ARNT;FOXP4;KLF4;POU3F1;FOSL2;ZBTB2;SALL1;ZSCAN21;ZNF417;TRIM24;ZNF358;E2F4;ZNF501;LRRFIP1;ZNF420
Oxidoreductase Activity, Acting On The CH-OH Group Of Donors, NAD Or NADP As Acceptor (GO:0016616)	1/95	0.884365	0.921497	0	0	0.463087	0.0569067	DHRS9
Growth Factor Receptor Binding (GO:0070851)	1/96	0.886967	0.921497	0	0	0.458189	0.0549584	SLA
Hexosyltransferase Activity (GO:0016758)	1/96	0.886967	0.921497	0	0	0.458189	0.0549584	DPY19L3
Cysteine-Type Deubiquitinase Activity (GO:0004843)	1/98	0.891998	0.924474	0	0	0.448696	0.0512818	YOD1
Metalloendopeptidase Activity (GO:0004222)	1/101	0.899129	0.929578	0	0	0.435168	0.0462708	ECE2
Cis-Regulatory Region Sequence-Specific DNA Binding (GO:0000987)	19/1098	0.903474	0.929578	0	0	0.75825	0.076968	ZNF573;ZNF384;ZNF460;TCF12;NFATC3;ARNT;FOXP4;KLF4;POU3F1;FOSL2;ZBTB2;SALL1;ZSCAN21;ZNF417;ZNF358;E2F4;ZNF501;LRRFIP1;ZNF420
Protein Kinase Regulator Activity (GO:0019887)	1/103	0.90362	0.929578	0	0	0.426591	0.0432334	MOB3C
Carboxylic Ester Hydrolase Activity (GO:0052689)	1/104	0.90579	0.929578	0	0	0.422428	0.0417983	PLAAT3
Transcription Cis-Regulatory Region Binding (GO:0000976)	7/474	0.909419	0.929578	0	0	0.648686	0.0615926	ZBTB14;TCF12;RFXAP;ARNT;CIC;KLF4;FOSL2
Cysteine-Type Endopeptidase Activity (GO:0004197)	1/106	0.909985	0.929578	0	0	0.414339	0.0390834	LGMN
RNA Polymerase II Transcription Regulatory Region Sequence-Specific DNA Binding (GO:0000977)	21/1225	0.921215	0.936411	0	0	0.749469	0.0615024	ZNF573;ZNF384;ZNF460;TCF12;NFATC3;ARNT;FOXP4;KLF4;POU3F1;FOSL2;ZBTB2;SALL1;ZSCAN21;ZNF417;RFXAP;ZNF358;E2F4;ZNF501;LRRFIP1;CIC;ZNF420
G Protein-Coupled Receptor Activity (GO:0004930)	3/250	0.92124	0.936411	0	0	0.526907	0.0432244	CNR1;LPAR2;S1PR2
Deubiquitinase Activity (GO:0101005)	1/113	0.923253	0.936411	0	0	0.388303	0.0310069	YOD1
Nuclear Receptor Binding (GO:0016922)	1/115	0.926672	0.937651	0	0	0.381451	0.0290498	WIPI1
Serine-Type Endopeptidase Activity (GO:0004252)	1/125	0.941617	0.950521	0	0	0.350509	0.0210856	DPP4
Serine-Type Peptidase Activity (GO:0008236)	1/142	0.960381	0.967176	0	0	0.307979	0.0124501	DPP4
Actin Binding (GO:0003779)	1/183	0.984468	0.989082	0	0	0.238095	0.00372707	PHACTR3
Protein Heterodimerization Activity (GO:0046982)	1/190	0.986765	0.989082	0	0	0.229194	0.00305352	ARNT
GTPase Activator Activity (GO:0005096)	1/211	0.991815	0.991815	0	0	0.206051	0.00169353	DYNLL1

## Sheet: GO_Cellular_Component_2023
Term	Overlap	P-value	Adjusted P-value	Old P-value	Old Adjusted P-value	Odds Ratio	Combined Score	Genes
Lysosome (GO:0005764)	36/503	9.55078e-10	2.21578e-07	0	0	3.57092	74.1653	ABCD4;RNF13;PDE1C;SPPL2A;GNAI3;DPP4;CLN3;LAMP1;SLC17A5;SLC38A7;MFSD1;SLC38A9;AGA;GUSB;SLC36A1;FUCA1;SLC2A13;SLC11A2;PLAAT3;TM6SF1;HSPG2;TMEM175;VAMP8;CLCN7;VAMP7;P2RX4;NAAA;TMBIM1;SPNS1;RAB9A;CHMP3;HPSE;LAMTOR4;RAB7B;LAMTOR3;LGMN
Lysosomal Membrane (GO:0005765)	26/356	1.46325e-07	1.15376e-05	0	0	3.58877	56.478	ABCD4;RNF13;HFE;SPPL2A;GNAI3;DPP4;CLN3;LAMP1;SLC17A5;SLC38A7;STOM;SLC38A9;SLC36A1;SLC11A2;SURF4;TM6SF1;TMEM175;VAMP8;CLCN7;VAMP7;P2RX4;TMBIM1;SPNS1;CHMP3;LAMTOR4;LAMTOR3
Lytic Vacuole Membrane (GO:0098852)	23/287	1.49193e-07	1.15376e-05	0	0	3.95387	62.147	ABCD4;SLC36A1;RNF13;SLC11A2;SPPL2A;GNAI3;TM6SF1;TMEM175;VAMP8;DPP4;CLCN7;CLN3;VAMP7;P2RX4;LAMP1;TMBIM1;SLC17A5;SPNS1;SLC38A7;CHMP3;SLC38A9;LAMTOR4;LAMTOR3
Collagen-Containing Extracellular Matrix (GO:0062023)	23/373	1.30359e-05	0.000756084	0	0	2.96905	33.3953	GDF10;LGALS3BP;LAMA5;COL26A1;FN1;F13A1;ANXA11;HSPG2;FBLN2;FBLN5;SERPINB6;COL1A1;GREM1;CLEC3B;SFRP2;MDK;PXDN;MFAP2;S100A6;CRELD1;MXRA5;FBN1;FGFR1
Late Endosome (GO:0005770)	16/205	1.63701e-05	0.000759571	0	0	3.79443	41.8149	AP5Z1;RNF13;STX8;SLC11A2;SPPL2A;VAMP8;CLN3;VAMP7;LAMP1;RAB9A;CHMP3;SLC38A9;RAB7B;LAMTOR4;LAMTOR3;LGMN
Bounding Membrane Of Organelle (GO:0098588)	37/819	4.44557e-05	0.00139264	0	0	2.16081	21.6536	SIGLEC9;PROS1;HFE;SPPL2A;GNAI3;ECE2;GALNT10;SCAMP5;CLN3;FUT8;LAMP1;CHSY3;BBS7;SLC36A4;HRAS;SLC36A1;SLC30A7;HACE1;PTPRN2;SURF4;HLA-C;WIPI1;VPS37B;HLA-A;TMEM175;SERPINB6;VAMP8;RGP1;RAB30;VAMP7;TYROBP;RAB15;ABHD17A;TMBIM1;CHPT1;KRAS;LAMTOR3
Lytic Vacuole (GO:0000323)	16/223	4.58332e-05	0.00139264	0	0	3.46126	34.5798	PDE1C;FUCA1;SLC2A13;PLAAT3;TMEM175;CLN3;LAMP1;NAAA;RAB9A;MFSD1;SLC38A9;AGA;HPSE;RAB7B;LAMTOR4;LGMN
Azurophil Granule (GO:0042582)	13/155	4.8022e-05	0.00139264	0	0	4.08499	40.6206	HFE;FUCA1;SURF4;ANXA11;C3;VAMP8;VAMP7;LAMP1;STOM;AGA;STX3;GUSB;FTL
Endosome Membrane (GO:0010008)	21/361	7.15428e-05	0.00184421	0	0	2.77898	26.5259	RNF13;HFE;SLC11A2;HLA-C;WIPI1;HLA-A;VPS37B;TMEM175;SCAMP2;SCAMP5;VAMP8;CLN3;VAMP7;LAMP1;ABHD17A;RAB15;TMBIM1;RAB7B;LAMTOR4;LAMTOR3;VAMP3
Phagocytic Vesicle (GO:0045335)	10/100	8.24762e-05	0.00191345	0	0	4.93709	46.4234	VAMP8;VAMP7;HFE;ANXA11;HLA-C;RAB9A;HLA-A;RAB7B;LTF;VAMP3
MHC Class I Protein Complex (GO:0042612)	3/5	0.000107961	0.002277	0	0	65.8989	601.903	HFE;HLA-C;HLA-A
Endoplasmic Reticulum Membrane (GO:0005789)	35/801	0.000137334	0.00265513	0	0	2.07837	18.4832	DPAGT1;RTN2;ABCD4;NDRG4;PROS1;HFE;SPPL2A;GNAI3;CLN3;SPTLC2;ATG101;CYP1B1;HRAS;FADS1;MARCHF6;FDFT1;PEX16;SLC30A7;ELOVL5;SURF4;SCD5;ALG3;HLA-C;DHCR24;HLA-A;ATG14;CYP26A1;VAMP7;DHRS9;REEP4;CHPT1;KRAS;PLP2;SELENOT;OTULINL
Recycling Endosome (GO:0055037)	12/159	0.000252323	0.00450299	0	0	3.63321	30.1005	SCAMP5;VAMP8;CLN3;HFE;STX8;SLC11A2;HLA-C;HLA-A;PLEKHJ1;SCAMP2;LTF;VAMP3
trans-Golgi Network (GO:0005802)	15/241	0.000372662	0.00617555	0	0	2.96235	23.3873	STX8;WIPI1;SCAMP2;STX10;SCAMP5;TGOLN2;RGP1;CLN3;RAB30;CCDC91;VAMP7;RAB9A;RAB7B;VAMP3;PLEKHJ1
Secretory Granule Membrane (GO:0030667)	16/279	0.000592744	0.00916777	0	0	2.71638	20.1847	PTPRN2;SIGLEC9;HFE;SURF4;HLA-C;NBEAL2;DYNLL1;SERPINB6;VAMP8;VAMP7;TYROBP;LAMP1;TMBIM1;STOM;LAMTOR3;CD33
Late Endosome Membrane (GO:0031902)	8/85	0.000634912	0.00920622	0	0	4.59858	33.8549	VAMP8;VAMP7;RNF13;SLC11A2;CHMP3;RAB7B;LAMTOR4;LAMTOR3
Recycling Endosome Membrane (GO:0055038)	7/70	0.000959628	0.0130961	0	0	4.9103	34.1215	SCAMP5;VAMP8;HFE;HLA-C;HLA-A;SCAMP2;VAMP3
Tertiary Granule (GO:0070820)	11/162	0.00109015	0.0138592	0	0	3.23414	22.0615	VAMP8;PTPRN2;LAMP1;FTH1;STOM;NBEAL2;DYNLL1;LAMTOR3;CD33;SERPINB6;LTF
Tertiary Granule Membrane (GO:0070821)	7/72	0.00113502	0.0138592	0	0	4.75873	32.2694	VAMP8;STOM;NBEAL2;DYNLL1;LAMTOR3;CD33;SERPINB6
Azurophil Granule Membrane (GO:0035577)	6/58	0.00184779	0.0214343	0	0	5.0905	32.0384	VAMP8;VAMP7;LAMP1;HFE;SURF4;STOM
Vacuolar Membrane (GO:0005774)	6/59	0.00201881	0.022303	0	0	4.99419	30.9902	SLC36A1;ATP6V1G2;CCDC115;CHMP3;WIPI1;SLC36A4
Autophagosome (GO:0005776)	7/83	0.00259393	0.0273541	0	0	4.06767	24.2213	CLN3;FTH1;UBQLN1;CHMP3;WIPI1;ATG14;FTL
Lumenal Side Of Endoplasmic Reticulum Membrane (GO:0098553)	4/27	0.00289725	0.0292245	0	0	7.64943	44.7032	HFE;SPPL2A;HLA-C;HLA-A
Specific Granule (GO:0042581)	10/159	0.00317066	0.0299125	0	0	2.97309	17.1066	VAMP8;AOC1;TMBIM1;ANXA11;STOM;HPSE;STX3;LAMTOR3;CD33;LTF
Phagocytic Vesicle Membrane (GO:0030670)	5/45	0.00322333	0.0299125	0	0	5.50564	31.5877	VAMP8;HFE;HLA-C;HLA-A;VAMP3
Golgi Membrane (GO:0000139)	19/427	0.00374115	0.0333825	0	0	2.07811	11.6132	HACE1;PROS1;HFE;SURF4;GNAI3;HLA-C;WIPI1;ECE2;HLA-A;GALNT10;SCAMP5;RGP1;CLN3;RAB30;FUT8;CHSY3;CHPT1;KRAS;HRAS
Secondary Lysosome (GO:0005767)	3/15	0.00415646	0.0357148	0	0	10.9775	60.1908	CLN3;FTH1;FTL
Secretory Granule Lumen (GO:0034774)	15/316	0.00532872	0.0441522	0	0	2.21559	11.5978	LGALS3BP;AOC1;DYNLT1;FUCA1;PROS1;FN1;F13A1;C3;CLEC3B;AGA;HPSE;GUSB;S100A11;FTL;LTF
Microbody Membrane (GO:0031903)	5/53	0.00654561	0.0506193	0	0	4.58616	23.0636	ABCD4;PEX16;PECR;AOC1;PXMP2
Peroxisomal Membrane (GO:0005778)	5/53	0.00654561	0.0506193	0	0	4.58616	23.0636	ABCD4;PEX16;PECR;AOC1;PXMP2
Vesicle (GO:0031982)	12/235	0.00694664	0.0510549	0	0	2.38561	11.8553	VAMP8;SLC30A7;TUBA1C;PRRT2;ARRDC1;PEG10;STX8;SLC11A2;STOM;PRKCZ;FBLN2;STX10
Cytoplasmic Vesicle Membrane (GO:0030659)	17/389	0.00704206	0.0510549	0	0	2.03366	10.0785	SIGLEC9;PTPRN2;SPPL2A;HLA-C;WIPI1;ECE2;VPS37B;TMEM175;SERPINB6;VAMP8;VAMP7;TYROBP;LAMP1;RAB15;ABHD17A;TMBIM1;LAMTOR3
Vacuolar Lumen (GO:0005775)	9/161	0.0105351	0.0729203	0	0	2.61659	11.9135	C3;FUCA1;NAAA;HPSE;AGA;GUSB;HSPG2;FTL;LGMN
Ficolin-1-Rich Granule Membrane (GO:0101003)	5/60	0.0109744	0.0729203	0	0	4.00103	18.0534	PTPRN2;LAMP1;NBEAL2;DYNLL1;SERPINB6
MHC Protein Complex (GO:0042611)	3/21	0.0110009	0.0729203	0	0	7.3161	32.994	HFE;HLA-C;HLA-A
SCF Ubiquitin Ligase Complex (GO:0019005)	5/61	0.0117403	0.07566	0	0	3.92938	17.465	FBXW5;FBXW11;FBXL17;FBXO6;FBXO31
Lysosomal Lumen (GO:0043202)	6/86	0.0127475	0.0799301	0	0	3.30407	14.4138	FUCA1;NAAA;HPSE;GUSB;HSPG2;LGMN
Autolysosome (GO:0044754)	2/9	0.0162391	0.099144	0	0	12.5208	51.5899	FTH1;FTL
Clathrin-Coated Endocytic Vesicle Membrane (GO:0030669)	5/68	0.0181344	0.107877	0	0	3.49153	14.0008	VAMP8;TGOLN2;VAMP7;FZD2;VAMP3
Basement Membrane (GO:0005604)	4/46	0.0193258	0.112089	0	0	4.1849	16.5149	LAMA5;PXDN;HSPG2;FBN1
Microfibril (GO:0001527)	2/11	0.0240877	0.136301	0	0	9.73742	36.2821	MFAP2;FBN1
trans-Golgi Network Membrane (GO:0032588)	6/100	0.024977	0.137968	0	0	2.80995	10.3682	SCAMP5;RGP1;RAB9A;SCAMP2;VAMP3;STX10
Peroxisome (GO:0005777)	7/129	0.02624	0.141574	0	0	2.52797	9.20301	ABCD4;PEX16;PECR;AOC1;PXMP2;PIPOX;PLAAT3
Endocytic Vesicle Membrane (GO:0030666)	8/159	0.0270643	0.142703	0	0	2.33606	8.43211	TGOLN2;VAMP8;FZD2;VAMP7;HFE;HLA-C;HLA-A;VAMP3
Focal Adhesion (GO:0005925)	15/387	0.0287689	0.147537	0	0	1.78611	6.33795	ARL14EP;TES;FZD2;DYNLL1;HSPG2;DPP4;FES;RPL37A;GNA12;LPXN;KRAS;LAMTOR3;SNTB1;ENG;TNS1
Extrinsic Component Of Cytoplasmic Side Of Plasma Membrane (GO:0031234)	5/77	0.029253	0.147537	0	0	3.05367	10.7849	FES;GNA12;S100A6;GNAI3;KRAS
Cytoplasmic Side Of Endoplasmic Reticulum Membrane (GO:0098554)	2/13	0.0331703	0.158879	0	0	7.96616	27.1335	SPPL2A;OTULINL
Platelet Dense Granule Lumen (GO:0031089)	2/13	0.0331703	0.158879	0	0	7.96616	27.1335	LGALS3BP;CLEC3B
Cell-Substrate Junction (GO:0030055)	15/395	0.0335564	0.158879	0	0	1.74778	5.93289	ARL14EP;TES;FZD2;DYNLL1;HSPG2;DPP4;FES;RPL37A;GNA12;LPXN;KRAS;LAMTOR3;SNTB1;ENG;TNS1
Membrane Raft (GO:0045121)	8/169	0.0368977	0.171206	0	0	2.18984	7.22559	TLR1;CLN3;RFTN1;ORAI1;STOM;DYNLL1;PLPP1;GPM6B
Extracellular Membrane-Bounded Organelle (GO:0065010)	4/57	0.0386927	0.176014	0	0	3.31447	10.779	ARRDC1;PEG10;SLC11A2;FBLN2
Clathrin-Coated Endocytic Vesicle (GO:0045334)	5/85	0.0421155	0.1879	0	0	2.74718	8.70124	VAMP8;TGOLN2;VAMP7;FZD2;VAMP3
Aggresome (GO:0016235)	3/35	0.0430577	0.188097	0	0	4.11236	12.9343	KLHL14;ZBTB14;UBQLN1
Extracellular Vesicle (GO:1903561)	4/60	0.0453709	0.188097	0	0	3.13642	9.70059	ARRDC1;PEG10;SLC11A2;FBLN2
Transport Vesicle Membrane (GO:0030658)	4/60	0.0453709	0.188097	0	0	3.13642	9.70059	HFE;HLA-C;ECE2;HLA-A
Microtubule Cytoskeleton (GO:0015630)	13/342	0.0454027	0.188097	0	0	1.74614	5.39939	MX1;CDCA8;ANXA11;KLF4;AURKB;KIF15;TUBA1C;IFT43;FES;JTB;RELL1;KIF20A;KIF20B
Supramolecular Fiber (GO:0099512)	3/36	0.0462172	0.188112	0	0	3.98754	12.2593	MFAP2;FBLN5;FBN1
Azurophil Granule Lumen (GO:0035578)	5/89	0.0496441	0.198577	0	0	2.61582	7.85499	C3;FUCA1;AGA;GUSB;FTL
Clathrin-Coated Vesicle Membrane (GO:0030665)	5/90	0.051642	0.199683	0	0	2.58492	7.66019	VAMP8;TGOLN2;VAMP7;FZD2;VAMP3
Specific Granule Membrane (GO:0035579)	5/90	0.051642	0.199683	0	0	2.58492	7.66019	VAMP8;TMBIM1;STOM;LAMTOR3;CD33
Ficolin-1-Rich Granule (GO:0101002)	8/184	0.055737	0.211983	0	0	2.00165	5.779	PTPRN2;LAMP1;DYNLT1;FTH1;NBEAL2;GUSB;DYNLL1;SERPINB6
Platelet Dense Granule (GO:0042827)	2/20	0.0729596	0.27301	0	0	4.86647	12.7397	LGALS3BP;CLEC3B
Cytoplasmic Dynein Complex (GO:0005868)	2/21	0.0794816	0.288121	0	0	4.6101	11.6738	DYNLT1;DYNLL1
Proton-Transporting V-type ATPase Complex (GO:0033176)	2/21	0.0794816	0.288121	0	0	4.6101	11.6738	ATP6V1G2;CCDC115
Early Endosome (GO:0005769)	11/307	0.0860088	0.306985	0	0	1.63752	4.01733	VAMP8;CLN3;SLC2A13;HFE;STX8;SLC11A2;HLA-C;SNX13;HLA-A;PLEKHJ1;LTF
Golgi-associated Vesicle (GO:0005798)	3/47	0.0879501	0.309158	0	0	2.98897	7.26614	TGOLN2;CCDC115;SPPL2A
cullin-RING Ubiquitin Ligase Complex (GO:0031461)	7/174	0.0970085	0.321057	0	0	1.84251	4.29848	FBXW5;FBXW11;KCTD10;FBXL17;FBXO6;ELOB;FBXO31
Heterotrimeric G-protein Complex (GO:0005834)	2/24	0.100043	0.321057	0	0	3.98084	9.1645	GNA12;GNAI3
Vacuolar Proton-Transporting V-type ATPase Complex (GO:0016471)	2/24	0.100043	0.321057	0	0	3.98084	9.1645	ATP6V1G2;CCDC115
Intracellular Membrane-Bounded Organelle (GO:0043231)	128/5175	0.104039	0.321057	0	0	1.14959	2.60152	DPAGT1;CRTC2;TES;SPPL2A;GPATCH2;NUDT3;ALKBH3;SALL1;MPC2;FTH1;HABP4;TRIM24;CYP1B1;SNIP1;KPNA4;FADS1;FBXW11;SLC11A2;DNTTIP1;HUS1;FOXP4;POU3F1;RC3H2;SCAMP2;MOB3C;RAB30;NIF3L1;MAPKAPK3;ERF;S100A6;SRSF2;KIF20A;KIF20B;SPATA18;ZNF830;AJUBA;TSPYL4;CSF1R;ANKRD16;TACSTD2;SAMSN1;NDN;LPXN;KAT14;S100A11;ARL14EP;HACE1;APOBEC3F;ZBTB14;FUCA1;NFATC3;MAD2L1BP;DHCR24;H1-1;BTBD8;FOSL2;MSRA;CNOT6;RFXAP;PIN4;RNPS1;HPS…
Endoplasmic Reticulum Lumen (GO:0005788)	10/284	0.107088	0.321057	0	0	1.60634	3.58873	C3;TGOLN2;COL1A1;TSPAN15;COL26A1;CSF1;BDNF;FN1;CHGB;FBN1
ATP-binding Cassette (ABC) Transporter Complex (GO:0043190)	1/5	0.107103	0.321057	0	0	10.9329	24.4236	ABCD4
PAR Polarity Complex (GO:0120157)	1/5	0.107103	0.321057	0	0	10.9329	24.4236	PRKCZ
Activin Receptor Complex (GO:0048179)	1/5	0.107103	0.321057	0	0	10.9329	24.4236	ACVR1B
Chromocenter (GO:0010369)	1/5	0.107103	0.321057	0	0	10.9329	24.4236	SALL1
Serine Protease Inhibitor Complex (GO:0097180)	1/5	0.107103	0.321057	0	0	10.9329	24.4236	SERPINB6
U2 snRNP (GO:0005686)	2/25	0.107194	0.321057	0	0	3.80756	8.50273	SNIP1;SNRPGP15
Cytosolic Large Ribosomal Subunit (GO:0022625)	3/52	0.110709	0.321057	0	0	2.68328	5.9055	RPL21;RPL37A;RPL35A
Large Ribosomal Subunit (GO:0015934)	3/52	0.110709	0.321057	0	0	2.68328	5.9055	RPL21;RPL37A;RPL35A
Precatalytic Spliceosome (GO:0071011)	3/52	0.110709	0.321057	0	0	2.68328	5.9055	WBP4;SNIP1;SNRPGP15
Plasma Membrane Raft (GO:0044853)	4/82	0.112107	0.321098	0	0	2.24925	4.92203	CLN3;ORAI1;DYNLL1;PLPP1
ER To Golgi Transport Vesicle Membrane (GO:0012507)	3/55	0.125335	0.338958	0	0	2.52809	5.25026	HFE;HLA-C;HLA-A
Coated Vesicle Membrane (GO:0030662)	3/55	0.125335	0.338958	0	0	2.52809	5.25026	HFE;HLA-C;HLA-A
ATPase Dependent Transmembrane Transport Complex (GO:0098533)	1/6	0.127109	0.338958	0	0	8.74586	18.0402	ABCD4
TIM22 Mitochondrial Import Inner Membrane Insertion Complex (GO:0042721)	1/6	0.127109	0.338958	0	0	8.74586	18.0402	TIMM22
Chloride Channel Complex (GO:0034707)	1/6	0.127109	0.338958	0	0	8.74586	18.0402	CLCN7
tRNA Methyltransferase Complex (GO:0043527)	1/6	0.127109	0.338958	0	0	8.74586	18.0402	WDR4
Nuclear Membrane (GO:0031965)	8/227	0.138829	0.361989	0	0	1.60506	3.16922	TMEM120B;DPY19L3;SURF4;MX1;HABP4;MAD2L1BP;NUTF2;KPNA4
Platelet Alpha Granule (GO:0031091)	4/89	0.13924	0.361989	0	0	2.06328	4.06786	VAMP7;PROS1;FN1;F13A1
HFE-transferrin Receptor Complex (GO:1990712)	1/7	0.146668	0.361989	0	0	7.28784	13.9896	HFE
Astrocyte Projection (GO:0097449)	1/7	0.146668	0.361989	0	0	7.28784	13.9896	SLC2A13
Cytolytic Granule (GO:0044194)	1/7	0.146668	0.361989	0	0	7.28784	13.9896	LAMP1
Ribonuclease MRP Complex (GO:0000172)	1/7	0.146668	0.361989	0	0	7.28784	13.9896	RPP25
Serine C-palmitoyltransferase Complex (GO:0017059)	1/7	0.146668	0.361989	0	0	7.28784	13.9896	SPTLC2
Endocytic Vesicle (GO:0030139)	7/196	0.151913	0.36336	0	0	1.62619	3.06447	DPP4;VAMP7;LPAR2;HCLS1;RAB9A;ANXA11;RAB7B
Golgi Stack (GO:0005795)	2/31	0.152543	0.36336	0	0	3.01887	5.6764	CLN3;RAB30
Nuclear Inner Membrane (GO:0005637)	2/31	0.152543	0.36336	0	0	3.01887	5.6764	TMEM120B;DPY19L3
Intracellular Organelle Lumen (GO:0070013)	24/856	0.153488	0.36336	0	0	1.27358	2.38687	COL26A1;CSF1;DYNLT1;BDNF;PROS1;FN1;HSPG2;HARS2;WARS2;C3;COL1A1;TGOLN2;TSPAN15;FTH1;FDX1;NDUFAB1;PDK4;PDSS2;GUSB;MRRF;CHGB;OTC;FBN1;LTF
Specific Granule Lumen (GO:0035580)	3/61	0.15647	0.366677	0	0	2.26587	4.20293	AOC1;HPSE;LTF
Caveola (GO:0005901)	3/62	0.161876	0.375552	0	0	2.22735	4.05584	CLN3;DYNLL1;PLPP1
Cul5-RING Ubiquitin Ligase Complex (GO:0031466)	1/8	0.165789	0.377089	0	0	6.2464	11.225	ELOB
Pseudopodium (GO:0031143)	1/8	0.165789	0.377089	0	0	6.2464	11.225	VAMP7
Platelet Alpha Granule Lumen (GO:0031093)	3/66	0.18403	0.40002	0	0	2.0855	3.53003	PROS1;FN1;F13A1
Amphisome Membrane (GO:1904930)	1/9	0.184483	0.40002	0	0	5.46532	9.23748	CHMP3
Multimeric Ribonuclease P Complex (GO:0030681)	1/9	0.184483	0.40002	0	0	5.46532	9.23748	RPP25
Transcription Factor TFIIH Core Complex (GO:0000439)	1/9	0.184483	0.40002	0	0	5.46532	9.23748	GTF2H2
Autophagosome Membrane (GO:0000421)	2/35	0.184492	0.40002	0	0	2.6524	4.48295	CHMP3;WIPI1
CD40 Receptor Complex (GO:0035631)	1/10	0.202759	0.416283	0	0	4.85782	7.75181	CD40
Golgi Medial Cisterna (GO:0005797)	1/10	0.202759	0.416283	0	0	4.85782	7.75181	HLA-A
U4 snRNP (GO:0005687)	1/10	0.202759	0.416283	0	0	4.85782	7.75181	SNRPGP15
Primary Lysosome (GO:0005766)	1/10	0.202759	0.416283	0	0	4.85782	7.75181	STX3
Proton-Transporting V-type ATPase, V1 Domain (GO:0033180)	1/10	0.202759	0.416283	0	0	4.85782	7.75181	ATP6V1G2
Vacuolar Proton-Transporting V-type ATPase, V1 Domain (GO:0000221)	1/10	0.202759	0.416283	0	0	4.85782	7.75181	ATP6V1G2
SAGA-type Complex (GO:0070461)	2/38	0.209024	0.425381	0	0	2.43099	3.80525	TAF12;KAT14
Amphisome (GO:0044753)	1/11	0.220626	0.441252	0	0	4.37181	6.60706	CHMP3
Transcription Factor TFIIH Holo Complex (GO:0005675)	1/11	0.220626	0.441252	0	0	4.37181	6.60706	GTF2H2
Brush Border Membrane (GO:0031526)	2/40	0.225556	0.447256	0	0	2.30281	3.42931	GNA12;SLC11A2
Cornified Envelope (GO:0001533)	2/41	0.233859	0.45651	0	0	2.24365	3.26011	PPL;FGFR1
Microtubule (GO:0005874)	6/185	0.235512	0.45651	0	0	1.46917	2.12442	TUBA1C;MX1;KIF20A;KIF20B;AURKB;KIF15
beta-catenin-TCF Complex (GO:1990907)	1/12	0.238093	0.45651	0	0	3.97417	5.7033	PYGO2
Podosome (GO:0002102)	1/12	0.238093	0.45651	0	0	3.97417	5.7033	LPXN
Transcription Factor TFIID Complex (GO:0005669)	2/42	0.242179	0.457093	0	0	2.18744	3.10197	TAF12;GTF2H2
COPII-coated ER To Golgi Transport Vesicle (GO:0030134)	3/76	0.242338	0.457093	0	0	1.79889	2.54979	HFE;HLA-C;HLA-A
Clathrin-Coated Vesicle (GO:0030136)	3/78	0.254361	0.469837	0	0	1.75074	2.39677	TGOLN2;GPR107;VAMP3
Glutamatergic Synapse (GO:0098978)	3/78	0.254361	0.469837	0	0	1.75074	2.39677	NELL2;DLGAP3;HRAS
ATAC Complex (GO:0140672)	1/13	0.25517	0.469837	0	0	3.6428	4.97543	KAT14
Coated Vesicle (GO:0030135)	3/79	0.260404	0.475549	0	0	1.72762	2.32455	CCDC115;GPR107;VAMP3
Early Endosome Membrane (GO:0031901)	4/116	0.262372	0.475549	0	0	1.56371	2.09223	CLN3;HFE;HLA-C;HLA-A
Sarcoplasmic Reticulum (GO:0016529)	2/45	0.267195	0.479014	0	0	2.03452	2.68511	RTN2;SLC30A7
Cytoskeleton (GO:0005856)	16/599	0.270438	0.479014	0	0	1.20507	1.57589	KLHL14;CDCA8;DYNLL1;KLF4;DDX60;PPL;AURKB;LIMD2;TUBA1C;MSRA;IFT43;FES;CNR1;STOM;RELL1;LRRFIP1
Ino80 Complex (GO:0031011)	1/14	0.271865	0.479014	0	0	3.36242	4.37937	INO80E
Intermediate Filament Cytoskeleton (GO:0045111)	3/81	0.272543	0.479014	0	0	1.68315	2.18802	RTN2;DDX60;PPL
Organelle Inner Membrane (GO:0019866)	11/398	0.28122	0.488025	0	0	1.24655	1.58139	MRPS17;COA3;TMEM120B;DPY19L3;MPC2;NDUFAF5;NDUFAB1;SLC41A3;MRPS10;TIMM22;MRPL46
U2-type Prespliceosome (GO:0071004)	1/15	0.288187	0.488025	0	0	3.12208	3.88433	SNRPGP15
Prespliceosome (GO:0071010)	1/15	0.288187	0.488025	0	0	3.12208	3.88433	SNRPGP15
Secretory Vesicle (GO:0099503)	1/15	0.288187	0.488025	0	0	3.12208	3.88433	DYNLT1
trans-Golgi Network Transport Vesicle (GO:0030140)	1/15	0.288187	0.488025	0	0	3.12208	3.88433	TGOLN2
U2-type Precatalytic Spliceosome (GO:0071005)	2/49	0.300518	0.498001	0	0	1.86099	2.23737	WBP4;SNIP1
Microbody Lumen (GO:0031907)	2/49	0.300518	0.498001	0	0	1.86099	2.23737	AOC1;PIPOX
Peroxisomal Matrix (GO:0005782)	2/49	0.300518	0.498001	0	0	1.86099	2.23737	AOC1;PIPOX
Golgi Cisterna (GO:0031985)	2/51	0.317095	0.507965	0	0	1.78484	2.04999	RAB30;HLA-A
RNA Polymerase III Complex (GO:0005666)	1/17	0.319743	0.507965	0	0	2.73154	3.11461	POLR3C
Endoribonuclease Complex (GO:1902555)	1/17	0.319743	0.507965	0	0	2.73154	3.11461	RPP25
Germ Plasm (GO:0060293)	1/17	0.319743	0.507965	0	0	2.73154	3.11461	SNRPGP15
Transcription Factor TFTC Complex (GO:0033276)	1/17	0.319743	0.507965	0	0	2.73154	3.11461	TAF12
Mitochondrial Membrane (GO:0031966)	14/540	0.326159	0.507965	0	0	1.16681	1.30726	MRPS17;COA3;AOC1;MTARC2;SLC41A3;MRPS10;TIMM22;MRPL46;ATCAY;MPC2;NDUFAF5;NDUFAB1;KRAS;SPATA18
U2-type Spliceosomal Complex (GO:0005684)	3/90	0.327687	0.507965	0	0	1.50833	1.68284	WBP4;SNIP1;SNRPGP15
Spindle (GO:0005819)	6/210	0.331364	0.507965	0	0	1.28746	1.42205	JTB;ANXA11;KIF20A;DYNLL1;KAT14;AURKB
Exocytic Vesicle Membrane (GO:0099501)	2/53	0.33358	0.507965	0	0	1.71468	1.8825	PTPRN2;SYPL1
Tertiary Granule Lumen (GO:1904724)	2/53	0.33358	0.507965	0	0	1.71468	1.8825	FTH1;LTF
U1 snRNP (GO:0005685)	1/18	0.334994	0.507965	0	0	2.57073	2.81146	SNRPGP15
Kinetochore Microtubule (GO:0005828)	1/18	0.334994	0.507965	0	0	2.57073	2.81146	CHMP3
Preribosome, Large Subunit Precursor (GO:0030687)	1/18	0.334994	0.507965	0	0	2.57073	2.81146	ZNF622
Synaptic Vesicle Membrane (GO:0030672)	2/54	0.34178	0.514889	0	0	1.68161	1.80536	PTPRN2;SYPL1
U5 snRNP (GO:0005682)	1/19	0.349903	0.520369	0	0	2.42779	2.54942	SNRPGP15
Multivesicular Body Membrane (GO:0032585)	1/19	0.349903	0.520369	0	0	2.42779	2.54942	CHMP3
Spliceosomal snRNP Complex (GO:0097525)	2/57	0.366176	0.541101	0	0	1.58965	1.59702	SNIP1;SNRPGP15
Endocytic Vesicle Lumen (GO:0071682)	1/21	0.378729	0.555636	0	0	2.18479	2.12128	LTF
Calcium Channel Complex (GO:0034704)	2/59	0.382246	0.555636	0	0	1.53371	1.47496	CACNB1;ORAI1
Polymeric Cytoskeletal Fiber (GO:0099513)	7/265	0.383197	0.555636	0	0	1.18703	1.13861	RTN2;TUBA1C;MX1;KIF20A;KIF20B;PPL;KIF15
Serine/Threonine Protein Kinase Complex (GO:1902554)	2/60	0.390216	0.562298	0	0	1.50719	1.41835	ACVR1B;PRKCZ
Cul2-RING Ubiquitin Ligase Complex (GO:0031462)	1/23	0.40628	0.574737	0	0	1.98597	1.78879	ELOB
Golgi-associated Vesicle Membrane (GO:0030660)	1/23	0.40628	0.574737	0	0	1.98597	1.78879	SPPL2A
SAGA Complex (GO:0000124)	1/23	0.40628	0.574737	0	0	1.98597	1.78879	TAF12
Cell Projection Membrane (GO:0031253)	3/105	0.418977	0.57944	0	0	1.28553	1.11833	SLC11A2;GNA12;BBS7
P Granule (GO:0043186)	1/24	0.419594	0.57944	0	0	1.89952	1.64967	SNRPGP15
Excitatory Synapse (GO:0060076)	1/24	0.419594	0.57944	0	0	1.89952	1.64967	SHANK1
Pigment Granule (GO:0048770)	1/24	0.419594	0.57944	0	0	1.89952	1.64967	RAB9A
INO80-type Complex (GO:0097346)	1/25	0.432611	0.590387	0	0	1.82028	1.52525	INO80E
Endosome Lumen (GO:0031904)	1/25	0.432611	0.590387	0	0	1.82028	1.52525	LGMN
Mitochondrial Outer Membrane (GO:0005741)	4/151	0.439038	0.595654	0	0	1.18925	0.978955	AOC1;MTARC2;KRAS;SPATA18
Golgi Cis Cisterna (GO:0000137)	1/26	0.445336	0.597214	0	0	1.74738	1.4135	SLC30A7
Endoplasmic Reticulum Tubular Network (GO:0071782)	1/26	0.445336	0.597214	0	0	1.74738	1.4135	REEP4
Mitochondrial Inner Membrane (GO:0005743)	9/370	0.44838	0.59784	0	0	1.08985	0.874188	MRPS17;COA3;MPC2;NDUFAF5;NDUFAB1;SLC41A3;MRPS10;TIMM22;MRPL46
Spindle Microtubule (GO:0005876)	2/68	0.452162	0.599101	0	0	1.32396	1.05084	CHMP3;AURKB
Golgi Cisterna Membrane (GO:0032580)	1/27	0.457777	0.599101	0	0	1.68009	1.31278	SLC30A7
Sarcoplasmic Reticulum Membrane (GO:0033017)	1/27	0.457777	0.599101	0	0	1.68009	1.31278	SLC30A7
Intermediate Filament (GO:0005882)	2/69	0.459655	0.599101	0	0	1.30413	1.01367	RTN2;PPL
U12-type Spliceosomal Complex (GO:0005689)	1/28	0.469939	0.602353	0	0	1.61778	1.22167	SNRPGP15
Condensed Nuclear Chromosome (GO:0000794)	1/28	0.469939	0.602353	0	0	1.61778	1.22167	NCAPH
Endolysosome (GO:0036019)	1/28	0.469939	0.602353	0	0	1.61778	1.22167	LGMN
Cytoplasmic Vesicle Lumen (GO:0060205)	3/115	0.477582	0.607524	0	0	1.17014	0.86476	C3;DYNLT1;S100A11
H4/H2A Histone Acetyltransferase Complex (GO:0043189)	1/29	0.481829	0.607524	0	0	1.55992	1.139	VPS72
NuA4 Histone Acetyltransferase Complex (GO:0035267)	1/29	0.481829	0.607524	0	0	1.55992	1.139	VPS72
Melanosome (GO:0042470)	1/31	0.504817	0.631575	0	0	1.45578	0.995112	RAB9A
Cell-Cell Junction (GO:0005911)	7/299	0.506349	0.631575	0	0	1.04697	0.712492	CADM3;PTPRK;STX3;PRKCZ;AJUBA;S100A11;PARD3B
Cytoplasmic Stress Granule (GO:0010494)	2/76	0.510374	0.633191	0	0	1.18034	0.793911	HABP4;PABPC1L2A
Ficolin-1-Rich Granule Lumen (GO:1904813)	3/123	0.522416	0.644684	0	0	1.09169	0.708821	DYNLT1;FTH1;GUSB
Cytoplasmic Side Of Plasma Membrane (GO:0009898)	3/124	0.527873	0.647971	0	0	1.08261	0.691678	FES;S100A6;KRAS
Organelle Outer Membrane (GO:0031968)	4/170	0.530713	0.648028	0	0	1.0521	0.666542	AOC1;MTARC2;KRAS;SPATA18
Basolateral Plasma Membrane (GO:0016323)	4/171	0.53534	0.650256	0	0	1.04575	0.653438	SLC46A1;NDRG4;HEPH;SLC43A2
Nucleus (GO:0005634)	100/4487	0.542042	0.651722	0	0	0.993335	0.60833	CRTC2;TES;GPATCH2;NUDT3;ALKBH3;SALL1;MPC2;FTH1;HABP4;TRIM24;SNIP1;KPNA4;FBXW11;SLC11A2;DNTTIP1;HUS1;FOXP4;POU3F1;MOB3C;NIF3L1;MAPKAPK3;ERF;S100A6;SRSF2;KIF20A;KIF20B;ZNF830;AJUBA;TSPYL4;ANKRD16;TACSTD2;SAMSN1;NDN;LPXN;KAT14;S100A11;HACE1;APOBEC3F;ZBTB14;NFATC3;MAD2L1BP;DHCR24;H1-1;BTBD8;FOSL2;CNOT6;RFXAP;PIN4;RNPS1;HPSE;ZNF653;BRWD3;FGFR1;KDM8;WDR4;CELF4;CHD6;BRCA2;TUBA1C;VPS72;CIC;YAF2;TSC22D1;T…
Mitochondrial Matrix (GO:0005759)	8/355	0.543017	0.651722	0	0	1.00629	0.614454	FDX1;NDUFAB1;PDK4;PDSS2;HARS2;MRRF;OTC;WARS2
Cul3-RING Ubiquitin Ligase Complex (GO:0031463)	1/35	0.547784	0.651722	0	0	1.28425	0.772956	KCTD10
Cul4-RING E3 Ubiquitin Ligase Complex (GO:0080008)	1/35	0.547784	0.651722	0	0	1.28425	0.772956	FBXW5
P-body (GO:0000932)	2/83	0.557873	0.653738	0	0	1.07795	0.629117	APOBEC3F;AJUBA
Monoatomic Ion Channel Complex (GO:0034702)	1/36	0.557931	0.653738	0	0	1.24749	0.727936	CLCN7
Spliceosomal tri-snRNP Complex (GO:0097526)	1/36	0.557931	0.653738	0	0	1.24749	0.727936	SNRPGP15
Ciliary Membrane (GO:0060170)	1/38	0.577549	0.673324	0	0	1.17994	0.64774	BBS7
Neuron Projection (GO:0043005)	12/557	0.595808	0.691138	0	0	0.959869	0.497055	NELL2;CLN3;VAMP7;ATCAY;KLHL14;FBXW11;GNA12;SLC38A7;STX3;BBS7;CD200;SHANK1
Mitochondrial Respiratory Chain Complex I (GO:0005747)	1/41	0.60536	0.695265	0	0	1.09128	0.547746	NDUFAB1
Respiratory Chain Complex I (GO:0045271)	1/41	0.60536	0.695265	0	0	1.09128	0.547746	NDUFAB1
Tight Junction (GO:0070160)	2/93	0.619875	0.708429	0	0	0.959001	0.458629	AOC1;PRKCZ
Cortical Actin Cytoskeleton (GO:0030864)	1/44	0.631343	0.711139	0	0	1.01498	0.466796	DYNLL1
Euchromatin (GO:0000791)	1/44	0.631343	0.711139	0	0	1.01498	0.466796	H1-1
Nuclear Chromosome (GO:0000228)	2/95	0.631442	0.711139	0	0	0.938281	0.431373	INO80E;NCAPH
Adherens Junction (GO:0005912)	3/150	0.656497	0.735212	0	0	0.889934	0.374517	AJUBA;S100A11;PARD3B
Golgi Lumen (GO:0005796)	2/100	0.659155	0.735212	0	0	0.89018	0.371024	PROS1;HSPG2
Heterochromatin (GO:0000792)	1/49	0.670911	0.741197	0	0	0.909023	0.362808	SALL1
Voltage-Gated Calcium Channel Complex (GO:0005891)	1/49	0.670911	0.741197	0	0	0.909023	0.362808	CACNB1
Axon (GO:0030424)	4/205	0.67727	0.742291	0	0	0.86733	0.337986	NELL2;ATCAY;SLC38A7;CD200
Multivesicular Body (GO:0005771)	1/50	0.678301	0.742291	0	0	0.890426	0.345632	CHMP3
Apical Junction Complex (GO:0043296)	2/106	0.69018	0.751745	0	0	0.838565	0.310943	AOC1;PARD3B
Cation Channel Complex (GO:0034703)	1/53	0.699491	0.758327	0	0	0.838926	0.299834	ORAI1
cis-Golgi Network (GO:0005801)	1/60	0.743675	0.791884	0	0	0.739127	0.218893	RAB30
Condensed Chromosome (GO:0000793)	1/60	0.743675	0.791884	0	0	0.739127	0.218893	NCAPH
Filopodium (GO:0030175)	1/60	0.743675	0.791884	0	0	0.739127	0.218893	CD302
Actin Cytoskeleton (GO:0015629)	6/327	0.744098	0.791884	0	0	0.813253	0.240384	MSRA;KLHL14;CNR1;LPXN;DYNLL1;LIMD2
Cortical Cytoskeleton (GO:0030863)	1/63	0.760567	0.805715	0	0	0.703255	0.192474	DYNLL1
Vesicle Membrane (GO:0012506)	1/69	0.791092	0.834243	0	0	0.641005	0.150214	ECE2
Intracellular Non-Membrane-Bounded Organelle (GO:0043232)	23/1195	0.803313	0.843297	0	0	0.848705	0.185875	ARL14EP;INO80E;ZBTB14;DNTTIP1;GNAI3;CDCA8;MAD2L1BP;ZFP91;ANXA11;DYNLL1;PPL;AURKB;SALL1;HABP4;JTB;LPXN;STOM;PIN4;ZNF622;KIF20A;LRRFIP1;KIF20B;ZCCHC4
Cilium (GO:0005929)	4/257	0.830642	0.867103	0	0	0.687213	0.127516	IFT43;RAB15;BBS7;DYNLL1
Mitotic Spindle (GO:0072686)	2/143	0.833465	0.867103	0	0	0.617339	0.112456	DYNLL1;KAT14
Bicellular Tight Junction (GO:0005923)	1/81	0.840983	0.868157	0	0	0.544519	0.0943019	AOC1
Mitochondrial Envelope (GO:0005740)	2/146	0.841962	0.868157	0	0	0.604385	0.103966	ATCAY;NDUFAB1
Actin-Based Cell Projection (GO:0098858)	1/84	0.851473	0.874079	0	0	0.524757	0.0843741	CD302
Chromosome (GO:0005694)	2/164	0.885176	0.901084	0	0	0.536733	0.0654647	DNTTIP1;PIN4
Nucleolus (GO:0005730)	13/771	0.885549	0.901084	0	0	0.740976	0.0900642	ARL14EP;INO80E;ZBTB14;DNTTIP1;GNAI3;CDCA8;MAD2L1BP;ZFP91;HABP4;PIN4;ZNF622;KIF20B;ZCCHC4
Nuclear Lumen (GO:0031981)	13/780	0.894485	0.906203	0	0	0.731931	0.0816152	ARL14EP;INO80E;ZBTB14;DNTTIP1;GNAI3;CDCA8;MAD2L1BP;ZFP91;HABP4;PIN4;ZNF622;KIF20B;ZCCHC4
Asymmetric Synapse (GO:0032279)	1/133	0.951352	0.959624	0	0	0.32913	0.0164142	SHANK1
Postsynaptic Density (GO:0014069)	1/151	0.967737	0.971927	0	0	0.289366	0.00948969	SHANK1
Dendrite (GO:0030425)	2/270	0.984616	0.984616	0	0	0.322669	0.00500249	ATCAY;SHANK1

## Sheet: GO_Biological_Process_2023
Term	Overlap	P-value	Adjusted P-value	Old P-value	Old Adjusted P-value	Odds Ratio	Combined Score	Genes
Organelle Membrane Fusion (GO:0090174)	6/26	1.92208e-05	0.0450536	0	0	13.257	143.965	VAMP8;VAMP7;STX8;STX3;STX10;VAMP3
Positive Regulation Of Phosphorylation (GO:0042327)	16/231	6.98009e-05	0.0611595	0	0	3.33109	31.8781	DDR1;CSF1R;CD40;AXIN1;CDCA8;ATG14;AURKB;C3;MOB3C;GPNMB;DVL3;KRAS;ZNF622;HRAS;ENG;FGFR1
Intracellular Iron Ion Homeostasis (GO:0006879)	7/50	0.000117342	0.0611595	0	0	7.20155	65.1771	SLC46A1;SLC22A17;CCDC115;HFE;FTH1;SLC11A2;FTL
Positive Regulation Of Cytokine Production (GO:0001819)	19/320	0.000120108	0.0611595	0	0	2.83259	25.5701	CSF1R;CD40;RFTN1;ARNT;HLA-A;PRKCZ;SCAMP5;C3;IFIH1;TLR1;MAPK9;TYROBP;CLEC7A;MDK;CYP1B1;HPSE;RAB7B;CD200;TMEM106A
Positive Regulation Of Protein Phosphorylation (GO:0001934)	21/377	0.000131434	0.0611595	0	0	2.65187	23.6998	GDF10;CSF1R;CD40;CSF1;BDNF;HFE;AXIN1;CDCA8;ATG14;AURKB;C3;MOB3C;SFRP2;GPNMB;JTB;HCLS1;DVL3;KRAS;S1PR2;HRAS;ENG
Negative Regulation Of Neuron Death (GO:1901215)	9/88	0.000156552	0.0611595	0	0	5.0534	44.2785	CLN3;CSF1;GPNMB;MDK;UNC5B;BDNF;CCL2;CD200;LGMN
Regulation Of Histamine Secretion By Mast Cell (GO:1903593)	3/6	0.000212327	0.0710993	0	0	43.9303	371.536	VAMP8;VAMP7;VAMP3
Positive Regulation Of Apoptotic Cell Clearance (GO:2000427)	3/7	0.000365393	0.0951713	0	0	32.9461	260.753	C3;CCL2;C2
Vesicle Fusion (GO:0006906)	8/79	0.000386698	0.0951713	0	0	4.98873	39.2008	VAMP8;CLN3;VAMP7;STX8;CHMP3;RAB7B;VAMP3;STX10
Regulation Of Cell Population Proliferation (GO:0042127)	32/766	0.000575015	0.0951713	0	0	1.97212	14.7142	CSF1R;TES;CSF1;PTPRK;DPP4;GPNMB;ATG101;CLEC7A;FTH1;CYP1B1;STX3;S1PR2;HRAS;S100A11;CD33;TSC22D1;FN1;DYNLL1;S100B;GREM1;CNOT6;SFRP2;FES;HCLS1;KRAS;KIF20B;PTPN2;PLPP1;CD200;LGMN;ENG;FGFR1
Regulation Of Protein Localization To Cell Surface (GO:2000008)	5/31	0.000579259	0.0951713	0	0	8.4763	63.1803	TYROBP;BDNF;HFE;STX3;GPM6B
Positive Regulation Of Protein Modification Process (GO:0031401)	14/225	0.000580372	0.0951713	0	0	2.95689	22.0343	CSF1R;CD40;AXIN1;CDCA8;ATG14;DYNLL1;AURKB;C3;MOB3C;GPNMB;DVL3;KRAS;HRAS;ENG
Cytosolic Transport (GO:0016482)	10/127	0.000583814	0.0951713	0	0	3.79249	28.2386	RGP1;CLN3;CCDC91;LAMP1;STX8;RAB9A;ATG14;PLEKHJ1;VAMP3;STX10
Positive Regulation Of Macrophage Migration (GO:1905523)	4/18	0.000592301	0.0951713	0	0	12.5727	93.4341	CSF1R;P2RX4;CSF1;MDK
Positive Regulation Of Cell Population Proliferation (GO:0008284)	23/483	0.000609031	0.0951713	0	0	2.24612	16.6294	CSF1R;CSF1;TSC22D1;FN1;CHRD;S100B;DPP4;GREM1;CNOT6;SFRP2;CLEC7A;MDK;S100A6;HCLS1;KRAS;STX3;HPSE;S1PR2;KIF20B;HRAS;LGMN;FGFR1;LTF
Vesicle Docking (GO:0048278)	4/19	0.000737058	0.107979	0	0	11.7339	84.635	CLN3;STX8;STX3;STX10
Neutral Amino Acid Transport (GO:0015804)	5/35	0.00102835	0.141792	0	0	7.34462	50.5295	SLC36A1;SLC43A2;SLC38A7;SLC38A9;SLC36A4
Regulation Of Macroautophagy (GO:0016241)	8/96	0.00141386	0.184116	0	0	4.02149	26.3867	EPM2A;CLN3;ATP6V1G2;SESN3;GNAI3;MTMR8;UBQLN1;ATG14
Golgi To Lysosome Transport (GO:0090160)	3/11	0.00161109	0.187273	0	0	16.4697	105.914	CLN3;CCDC91;LAMP1
Neutrophil Activation Involved In Immune Response (GO:0002283)	3/11	0.00161109	0.187273	0	0	16.4697	105.914	VAMP8;TYROBP;VAMP7
Ubiquitin-Dependent Protein Catabolic Process (GO:0006511)	18/367	0.00167779	0.187273	0	0	2.30329	14.7186	HACE1;FBXW5;RNF13;ARRDC1;FBXW11;AXIN1;FBXL17;VPS37B;RC3H2;PSMB6;RNF146;HERC3;KCTD10;CHMP3;RBCK1;RNF166;MARCHF6;UBL7
Iron Ion Transport (GO:0006826)	4/24	0.00184953	0.197059	0	0	8.7982	55.3655	HEPH;FTH1;SLC11A2;LTF
Macroautophagy (GO:0016236)	8/104	0.00235337	0.228993	0	0	3.68485	22.3004	VAMP8;CLN3;VAMP7;UBQLN1;CHMP3;YOD1;VPS37B;ATG14
Lysosomal Transport (GO:0007041)	8/105	0.00249882	0.228993	0	0	3.64667	21.8506	CLN3;CCDC91;VAMP7;LAMP1;CHMP3;ATG14;NAGPA;RAB7B
Protein-Containing Complex Disassembly (GO:0032984)	6/62	0.00260402	0.228993	0	0	4.72592	28.1225	VAMP8;CLN3;VAMP7;UBQLN1;CHMP3;ATG14
SCF-dependent Proteasomal Ubiquitin-Dependent Protein Catabolic Process (GO:0031146)	5/43	0.00263398	0.228993	0	0	5.79601	34.424	FBXW5;FBXW11;FBXL17;FBXO6;FBXO31
Positive Regulation Of Macrophage Chemotaxis (GO:0010759)	3/13	0.002701	0.228993	0	0	13.1744	77.9151	CSF1R;CSF1;MDK
Regulation Of Protein Phosphorylation (GO:0001932)	14/265	0.00273542	0.228993	0	0	2.48053	14.6388	CSF1R;CD40;FN1;AXIN1;CDCA8;ATG14;AURKB;C3;MOB3C;GPNMB;DVL3;KRAS;HRAS;ENG
Autophagosome Maturation (GO:0097352)	5/44	0.00291793	0.231215	0	0	5.6471	32.9615	VAMP8;CLN3;VAMP7;UBQLN1;CHMP3
Membrane Fusion (GO:0061025)	4/28	0.00332112	0.231215	0	0	7.33033	41.8375	DPP4;HACE1;STX3;VAMP3
Negative Regulation Of Actin Filament Bundle Assembly (GO:0032232)	4/28	0.00332112	0.231215	0	0	7.33033	41.8375	TMEFF2;TACSTD2;DYNLL1;SHANK1
Positive Regulation Of Nitric Oxide Metabolic Process (GO:1904407)	4/28	0.00332112	0.231215	0	0	7.33033	41.8375	P2RX4;CLEC7A;KLF4;TMEM106A
Positive Regulation Of Endothelial Cell Chemotaxis (GO:2001028)	3/14	0.0033809	0.231215	0	0	11.9761	68.1394	P2RX4;FGFR1;LGMN
Regulation Of Bone Remodeling (GO:0046850)	3/14	0.0033809	0.231215	0	0	11.9761	68.1394	GREM1;CSF1R;MDK
Amino Acid Transport (GO:0006865)	5/46	0.00355109	0.231215	0	0	5.37108	30.2956	SLC36A1;SLC43A2;SLC38A7;SLC38A9;SLC36A4
Epithelial Cell Migration (GO:0010631)	5/46	0.00355109	0.231215	0	0	5.37108	30.2956	DPP4;PKN3;CYP1B1;LPXN;PRKX
Positive Regulation Of Intracellular Signal Transduction (GO:1902533)	22/525	0.00388414	0.246066	0	0	1.95577	10.8562	DDR1;CD40;RNF13;UNC5B;FN1;S100B;P2RX4;CLEC7A;HCLS1;SLC38A9;RBCK1;HPSE;ZNF622;LAMTOR4;LAMTOR3;HRAS;TMEM106A;SASH1;ENG;TRIM34;FGFR1;LTF
Negative Regulation Of Peptidyl-Tyrosine Phosphorylation (GO:0050732)	4/30	0.00429152	0.246629	0	0	6.76577	36.881	SFRP2;PRKCZ;SAMSN1;PTPN2
Regulation Of Cell Migration (GO:0030334)	19/434	0.00445015	0.246629	0	0	2.04231	11.0587	CSF1R;HACE1;CSF1;CHRD;PRKX;PTPRK;DYNLL1;COL1A1;CLN3;TMEFF2;SFRP2;GPNMB;CLEC7A;MDK;GNA12;CYP1B1;HRAS;SASH1;ENG
Steroid Metabolic Process (GO:0008202)	7/92	0.00461334	0.246629	0	0	3.63529	19.5535	CYP26A1;DHRS9;CYP1B1;HSD17B14;DHCR24;FDFT1;LGMN
Neutrophil Degranulation (GO:0043312)	2/5	0.00478697	0.246629	0	0	29.2212	156.096	VAMP8;VAMP7
Positive Regulation Of Microglial Cell Migration (GO:1904141)	2/5	0.00478697	0.246629	0	0	29.2212	156.096	P2RX4;CSF1
Positive Regulation Of Mitotic Cytokinesis (GO:1903490)	2/5	0.00478697	0.246629	0	0	29.2212	156.096	CDCA8;KIF20B
Positive Regulation Of Osteoblast Proliferation (GO:0033690)	2/5	0.00478697	0.246629	0	0	29.2212	156.096	HPSE;LTF
Positive Regulation Of Receptor Binding (GO:1900122)	2/5	0.00478697	0.246629	0	0	29.2212	156.096	BDNF;HFE
Positive Regulation Of Transferase Activity (GO:0051347)	9/143	0.00498632	0.246629	0	0	2.97083	15.7485	DDR1;GREM1;CSF1R;AXIN1;ZNF622;KLF4;CD200;AURKB;FGFR1
Regulation Of Osteoblast Proliferation (GO:0033688)	3/16	0.00503141	0.246629	0	0	10.1326	53.6222	GREM1;HPSE;LTF
Negative Regulation Of Cellular Process (GO:0048523)	22/537	0.00505043	0.246629	0	0	1.90899	10.0953	TES;APOBEC3F;TACSTD2;PTPRK;DYNLL1;ACVR1B;VAMP8;SFRP2;GPNMB;ATG101;MDK;FTH1;CYP1B1;LPXN;CHMP3;HRAS;S100A11;PTPN2;PLPP1;CD200;CD33;VAMP3
Retrograde Transport, Endosome To Golgi (GO:0042147)	7/94	0.00518978	0.248262	0	0	3.55136	18.6839	RGP1;SURF4;RAB9A;RAB7B;PLEKHJ1;VAMP3;STX10
Transition Metal Ion Transport (GO:0000041)	4/32	0.00543684	0.253362	0	0	6.28185	32.7571	HEPH;FTH1;SLC11A2;LTF
Positive Regulation Of Leukocyte Mediated Cytotoxicity (GO:0001912)	5/51	0.00555625	0.253362	0	0	4.78604	24.8531	TYROBP;LAMP1;HFE;HLA-C;HLA-A
Golgi To Vacuole Transport (GO:0006896)	3/17	0.00600909	0.253362	0	0	9.40835	48.1188	CLN3;CCDC91;LAMP1
Extracellular Matrix Assembly (GO:0085029)	3/17	0.00600909	0.253362	0	0	9.40835	48.1188	PXDN;FBLN5;GPM6B
Negative Regulation Of Leukocyte Activation (GO:0002695)	3/17	0.00600909	0.253362	0	0	9.40835	48.1188	FN1;CD200;CD33
Regulation Of Protein Localization (GO:0032880)	7/97	0.00615369	0.253362	0	0	3.43245	17.4736	ATCAY;BDNF;HFE;DVL3;RAB9A;STX10;TRIM34
Negative Regulation Of Neuron Apoptotic Process (GO:0043524)	6/74	0.00627395	0.253362	0	0	3.88954	19.7252	CLN3;MDK;UNC5B;BDNF;CCL2;LGMN
Negative Regulation Of Viral Genome Replication (GO:0045071)	5/53	0.00654561	0.253362	0	0	4.58616	23.0636	IFIH1;APOBEC3F;OAS3;MX1;LTF
Regulation Of Microglial Cell Migration (GO:1904139)	2/6	0.0070743	0.253362	0	0	21.9148	108.506	P2RX4;CSF1
Regulation Of Mitotic Cytokinesis (GO:1902412)	2/6	0.0070743	0.253362	0	0	21.9148	108.506	CDCA8;AURKB
Regulation Of Osteoclast Development (GO:2001204)	2/6	0.0070743	0.253362	0	0	21.9148	108.506	TYROBP;LTF
Insulin Secretion Involved In Cellular Response To Glucose Stimulus (GO:0035773)	2/6	0.0070743	0.253362	0	0	21.9148	108.506	PTPRN2;SELENOT
Intracellular Sequestering Of Iron Ion (GO:0006880)	2/6	0.0070743	0.253362	0	0	21.9148	108.506	FTH1;FTL
Associative Learning (GO:0008306)	3/18	0.00709245	0.253362	0	0	8.78067	43.4531	CLN3;LGMN;SHANK1
Regulation Of Vascular Endothelial Cell Proliferation (GO:1905562)	3/18	0.00709245	0.253362	0	0	8.78067	43.4531	MDK;CCL2;FGFR1
Neuromuscular Process (GO:0050905)	3/18	0.00709245	0.253362	0	0	8.78067	43.4531	CLN3;PRRT2;SHANK1
Positive Regulation Of Interleukin-6 Production (GO:0032755)	6/76	0.00713393	0.253362	0	0	3.77802	18.6744	IFIH1;TLR1;TYROBP;CLEC7A;RAB7B;TMEM106A
Negative Regulation Of Signal Transduction (GO:0009968)	13/267	0.0074674	0.258905	0	0	2.27056	11.1194	NDRG4;ARRDC1;BDNF;PRKCZ;CYP26A1;TSPAN15;SFRP2;TMBIM1;RAB7B;ZNF653;PTPN2;LGMN;LTF
Cellular Response To Amino Acid Stimulus (GO:0071230)	4/35	0.00751089	0.258905	0	0	5.67306	27.7492	SESN3;SLC38A9;LAMTOR4;LAMTOR3
Regulation Of Tumor Necrosis Factor Production (GO:0032680)	8/127	0.0078725	0.259503	0	0	2.96914	14.3836	IFIH1;TLR1;TYROBP;CLEC7A;OAS3;CD33;TMEM106A;LTF
Positive Regulation Of Tumor Necrosis Factor Production (GO:0032760)	6/78	0.00807605	0.259503	0	0	3.6727	17.6982	IFIH1;TLR1;TYROBP;CLEC7A;OAS3;TMEM106A
Regulation Of Granulocyte Chemotaxis (GO:0071622)	3/19	0.0082841	0.259503	0	0	8.23146	39.4568	CSF1R;CSF1;MDK
Sphingosine Metabolic Process (GO:0006670)	3/19	0.0082841	0.259503	0	0	8.23146	39.4568	SPTLC2;NAAA;PLPP1
Positive Regulation Of Hormone Secretion (GO:0046887)	3/19	0.0082841	0.259503	0	0	8.23146	39.4568	VAMP8;VAMP7;HFE
Substrate Adhesion-Dependent Cell Spreading (GO:0034446)	4/36	0.00830319	0.259503	0	0	5.4955	26.3296	LAMA5;FN1;LPXN;VAMP3
Positive Regulation Of Myeloid Cell Differentiation (GO:0045639)	4/36	0.00830319	0.259503	0	0	5.4955	26.3296	FES;ARNT;ACVR1B;RAB7B
Positive Regulation Of Kinase Activity (GO:0033674)	7/104	0.00891553	0.267248	0	0	3.1836	15.0265	DDR1;CSF1R;CSF1;AXIN1;JTB;ZNF622;FGFR1
Protein Ubiquitination (GO:0016567)	18/434	0.0094464	0.267248	0	0	1.92558	8.9773	HACE1;FBXW5;RNF13;ARRDC1;FBXW11;FBXL17;BRCA2;RC3H2;RNF146;HERC3;RNF138;KCTD10;TRIM24;RBCK1;RNF166;MARCHF6;SASH1;TRIM34
Regulation Of Neuron Death (GO:1901214)	5/58	0.00954637	0.267248	0	0	4.15243	19.3154	TYROBP;CSF1;GPNMB;DHCR24;CD200
Regulation Of Macrophage Chemotaxis (GO:0010758)	3/20	0.00958627	0.267248	0	0	7.74686	36.0029	CSF1R;CSF1;MDK
Regulation Of Protein Localization To Cell Periphery (GO:1904375)	3/20	0.00958627	0.267248	0	0	7.74686	36.0029	VAMP8;CLN3;STX8
L-alanine Transport (GO:0015808)	2/7	0.00975787	0.267248	0	0	17.5309	81.1627	SLC36A1;SLC36A4
Glycoside Catabolic Process (GO:0016139)	2/7	0.00975787	0.267248	0	0	17.5309	81.1627	FUCA1;GUSB
Intracellular pH Elevation (GO:0051454)	2/7	0.00975787	0.267248	0	0	17.5309	81.1627	CLN3;TMEM175
Positive Regulation Of Glial Cell Migration (GO:1903977)	2/7	0.00975787	0.267248	0	0	17.5309	81.1627	P2RX4;CSF1
Regulation Of Apoptotic Cell Clearance (GO:2000425)	2/7	0.00975787	0.267248	0	0	17.5309	81.1627	C3;CCL2
Positive Regulation Of DNA-binding Transcription Factor Activity (GO:0051091)	12/246	0.00980518	0.267248	0	0	2.27217	10.5084	CD40;CRTC2;FZD2;TAF12;CLEC7A;HCLS1;RBCK1;RAB7B;PRKCZ;CD200;LTF;TRIM34
Positive Regulation Of Tumor Necrosis Factor Superfamily Cytokine Production (GO:1903557)	6/82	0.0102232	0.273305	0	0	3.47869	15.9432	IFIH1;TLR1;TYROBP;CLEC7A;OAS3;TMEM106A
Negative Regulation Of Cell Motility (GO:2000146)	8/133	0.0102606	0.273305	0	0	2.82575	12.9403	TMEFF2;SFRP2;CHRD;TACSTD2;CYP1B1;PTPRK;DYNLL1;ENG
Intracellular Monoatomic Cation Homeostasis (GO:0030003)	10/190	0.0107773	0.280314	0	0	2.45713	11.1316	SLC30A7;SLC46A1;CD40;SLC22A17;CCDC115;HFE;FTH1;SLC11A2;SLC39A6;FTL
Protein Autophosphorylation (GO:0046777)	9/162	0.0109416	0.280314	0	0	2.59936	11.7366	DDR1;CSF1R;MAPKAPK3;ATG101;FES;PRKX;ACVR1B;AURKB;FGFR1
Antigen Processing And Presentation Of Endogenous Peptide Antigen (GO:0002483)	3/21	0.0110009	0.280314	0	0	7.3161	32.994	HFE;HLA-C;HLA-A
Carboxylic Acid Transmembrane Transport (GO:1905039)	4/39	0.0110021	0.280314	0	0	5.02368	22.6551	SLC46A1;SLC38A7;SLC38A9;SLC36A4
Negative Regulation Of Cell Migration (GO:0030336)	9/163	0.0113598	0.280738	0	0	2.58234	11.5629	NDRG4;TMEFF2;SFRP2;CHRD;TACSTD2;CYP1B1;PTPRK;DYNLL1;ENG
Negative Regulation Of Viral Process (GO:0048525)	5/61	0.0117403	0.280738	0	0	3.92938	17.465	IFIH1;APOBEC3F;OAS3;MX1;LTF
Negative Regulation Of Cell Population Proliferation (GO:0008285)	16/379	0.0119348	0.280738	0	0	1.95786	8.66999	NDRG4;TES;PTPRK;DYNLL1;GREM1;SFRP2;GPNMB;ATG101;FTH1;CYP1B1;HRAS;PLPP1;S100A11;CD200;CD33;PTPN2
Endothelial Cell Migration (GO:0043542)	4/40	0.0120132	0.280738	0	0	4.88388	21.5953	DPP4;CYP1B1;LPXN;PRKX
Positive Regulation Of Endothelial Cell Migration (GO:0010595)	6/85	0.0120793	0.280738	0	0	3.34607	14.7771	NELL2;CD40;P2RX4;SASH1;FGFR1;LGMN
Regulation Of Mononuclear Cell Migration (GO:0071675)	3/22	0.0125296	0.280738	0	0	6.93069	30.3541	CSF1R;CSF1;MDK
Inositol Phosphate Metabolic Process (GO:0043647)	3/22	0.0125296	0.280738	0	0	6.93069	30.3541	INPP4B;ITPKC;NUDT3
N-acylphosphatidylethanolamine Metabolic Process (GO:0070292)	2/8	0.0128189	0.280738	0	0	14.6084	63.6463	NAAA;PLAAT3
Regulation Of miRNA Metabolic Process (GO:2000628)	2/8	0.0128189	0.280738	0	0	14.6084	63.6463	HRAS;RC3H2
Selenocysteine Incorporation (GO:0001514)	2/8	0.0128189	0.280738	0	0	14.6084	63.6463	SECISBP2L;SELENOT
Translational Readthrough (GO:0006451)	2/8	0.0128189	0.280738	0	0	14.6084	63.6463	SECISBP2L;SELENOT
Glutamine Transport (GO:0006868)	2/8	0.0128189	0.280738	0	0	14.6084	63.6463	SLC38A7;SLC38A9
Unsaturated Fatty Acid Biosynthetic Process (GO:0006636)	2/8	0.0128189	0.280738	0	0	14.6084	63.6463	SCD5;FADS1
Positive Regulation Of Mast Cell Degranulation (GO:0043306)	2/8	0.0128189	0.280738	0	0	14.6084	63.6463	VAMP8;VAMP7
Positive Regulation Of Monocyte Chemotactic Protein-1 Production (GO:0071639)	2/8	0.0128189	0.280738	0	0	14.6084	63.6463	CLEC7A;OAS3
Protein Localization To Lysosome (GO:0061462)	4/41	0.013082	0.280738	0	0	4.75164	20.6056	MFSD1;NAGPA;ATG14;LAMTOR4
Membrane Organization (GO:0061024)	9/167	0.0131531	0.280738	0	0	2.51645	10.899	DPP4;CLN3;HACE1;REEP4;CHMP3;PLAAT3;KIF20A;VPS37B;VAMP3
Protein Localization (GO:0008104)	15/351	0.0132312	0.280738	0	0	1.98119	8.56902	CUTA;STX8;SNX13;NBEAL2;WIPI1;PTPRK;FBLN5;STX10;PARD3B;ARL4C;ABHD17A;EIF2D;BBS7;STX3;LAMTOR3
Protein Polyubiquitination (GO:0000209)	11/226	0.0132943	0.280738	0	0	2.26392	9.7811	RNF146;HACE1;FBXW11;FBXL17;ZFP91;RBCK1;RC3H2;RNF166;MARCHF6;SASH1;TRIM34
Amino Acid Transmembrane Transport (GO:0003333)	4/42	0.0142095	0.291581	0	0	4.62636	19.6798	SLC36A1;SLC38A7;SLC38A9;SLC36A4
Collagen Fibril Organization (GO:0030199)	4/42	0.0142095	0.291581	0	0	4.62636	19.6798	COL1A1;GREM1;PXDN;CYP1B1
Positive Regulation Of Macroautophagy (GO:0016239)	5/64	0.014254	0.291581	0	0	3.729	15.8509	EPM2A;SESN3;SPTLC2;GNAI3;WIPI1
Regulation Of Interleukin-6 Production (GO:0032675)	7/114	0.0143054	0.291581	0	0	2.88459	12.2512	IFIH1;TLR1;TYROBP;CLEC7A;RAB7B;CD200;TMEM106A
Learning (GO:0007612)	4/43	0.0153968	0.295073	0	0	4.50751	18.8125	CLN3;CIC;LGMN;SHANK1
Regulation Of Ruffle Assembly (GO:1900027)	3/24	0.0159344	0.295073	0	0	6.26998	25.9532	P2RX4;TACSTD2;HRAS
Peroxisome Organization (GO:0007031)	3/24	0.0159344	0.295073	0	0	6.26998	25.9532	ABCD4;PEX16;PLAAT3
Positive Regulation Of Vascular Endothelial Growth Factor Production (GO:0010575)	3/24	0.0159344	0.295073	0	0	6.26998	25.9532	C3;CYP1B1;HPSE
SNARE Complex Assembly (GO:0035493)	2/9	0.0162391	0.295073	0	0	12.5208	51.5899	VAMP8;VAMP3
Adrenal Gland Development (GO:0030325)	2/9	0.0162391	0.295073	0	0	12.5208	51.5899	SALL1;MDK
Alpha-Linolenic Acid Metabolic Process (GO:0036109)	2/9	0.0162391	0.295073	0	0	12.5208	51.5899	ELOVL5;FADS1
Regulation Of Receptor Binding (GO:1900120)	2/9	0.0162391	0.295073	0	0	12.5208	51.5899	BDNF;HFE
Embryonic Eye Morphogenesis (GO:0048048)	2/9	0.0162391	0.295073	0	0	12.5208	51.5899	MFAP2;FBN1
Sequestering Of Extracellular Ligand From Receptor (GO:0035581)	2/9	0.0162391	0.295073	0	0	12.5208	51.5899	GREM1;FBN1
Mitotic DNA Replication Checkpoint Signaling (GO:0033314)	2/9	0.0162391	0.295073	0	0	12.5208	51.5899	HUS1;ZNF830
Negative Regulation Of Transforming Growth Factor Beta Production (GO:0071635)	2/9	0.0162391	0.295073	0	0	12.5208	51.5899	TYROBP;FN1
Positive Regulation Of Monocyte Differentiation (GO:0045657)	2/9	0.0162391	0.295073	0	0	12.5208	51.5899	CSF1;FES
Regulation Of CD8-positive, Alpha-Beta T Cell Activation (GO:2001185)	2/9	0.0162391	0.295073	0	0	12.5208	51.5899	HFE;HLA-A
Positive Regulation Of Chemotaxis (GO:0050921)	4/44	0.0166447	0.300116	0	0	4.39459	17.9988	P2RX4;MDK;STX3;LGMN
Regulation Of Viral Genome Replication (GO:0045069)	5/67	0.0171058	0.306076	0	0	3.54802	14.4346	IFIH1;APOBEC3F;OAS3;MX1;LTF
Regulation Of Lysosomal Lumen pH (GO:0035751)	3/25	0.0178122	0.309273	0	0	5.98468	24.1055	CLN3;CCDC115;TMEM175
Negative Regulation Of Stress Fiber Assembly (GO:0051497)	3/25	0.0178122	0.309273	0	0	5.98468	24.1055	TMEFF2;TACSTD2;DYNLL1
Osteoclast Differentiation (GO:0030316)	3/25	0.0178122	0.309273	0	0	5.98468	24.1055	CSF1R;TYROBP;CSF1
Regulation Of Actin Cytoskeleton Reorganization (GO:2000249)	3/25	0.0178122	0.309273	0	0	5.98468	24.1055	CSF1R;MDK;FES
Regulation Of Protein Modification Process (GO:0031399)	4/45	0.0179541	0.309444	0	0	4.28719	17.2342	SPRED1;ATG101;FN1;ATG14
Vesicle Organization (GO:0016050)	6/94	0.0190483	0.323327	0	0	3.00247	11.8921	VAMP8;VAMP7;STX8;PLEKHJ1;VAMP3;STX10
Phospholipid Metabolic Process (GO:0006644)	5/69	0.019203	0.323327	0	0	3.43679	13.5846	SMPD3;PLAAT3;FADS1;PLPP1;FDFT1
Positive Regulation Of Phosphatidylinositol 3-Kinase Signaling (GO:0014068)	5/69	0.019203	0.323327	0	0	3.43679	13.5846	DDR1;UNC5B;FN1;HCLS1;FGFR1
Regulation Of Vascular Endothelial Growth Factor Production (GO:0010574)	3/26	0.0198079	0.323327	0	0	5.72418	22.4484	C3;CYP1B1;HPSE
TORC1 Signaling (GO:0038202)	2/10	0.020001	0.323327	0	0	10.9552	42.8563	LAMTOR4;LAMTOR3
Regulation Of Mitotic Sister Chromatid Separation (GO:0010965)	2/10	0.020001	0.323327	0	0	10.9552	42.8563	CDCA8;AURKB
Diol Metabolic Process (GO:0034311)	2/10	0.020001	0.323327	0	0	10.9552	42.8563	NAAA;PLPP1
Positive Regulation Of MHC Class II Biosynthetic Process (GO:0045348)	2/10	0.020001	0.323327	0	0	10.9552	42.8563	RFXAP;TMEM106A
Regulation Of Cardiac Muscle Cell Apoptotic Process (GO:0010665)	2/10	0.020001	0.323327	0	0	10.9552	42.8563	MDK;ENG
Enzyme-Linked Receptor Protein Signaling Pathway (GO:0007167)	7/124	0.0216973	0.342564	0	0	2.63668	10.1	DDR1;CSF1R;CSF1;BDNF;BLNK;ACVR1B;FGFR1
Cellular Response To Acid Chemical (GO:0071229)	3/27	0.0219218	0.342564	0	0	5.48539	20.9557	SLC38A9;LAMTOR4;LAMTOR3
Peptide Cross-Linking (GO:0018149)	3/27	0.0219218	0.342564	0	0	5.48539	20.9557	FN1;F13A1;FGFR1
Positive Regulation Of Nitric Oxide Biosynthetic Process (GO:0045429)	3/27	0.0219218	0.342564	0	0	5.48539	20.9557	P2RX4;CLEC7A;KLF4
Positive Regulation Of Response To Wounding (GO:1903036)	3/27	0.0219218	0.342564	0	0	5.48539	20.9557	CLEC7A;MDK;HRAS
Regulation Of Cellular Localization (GO:0060341)	5/72	0.0226543	0.347341	0	0	3.2824	12.4318	ATCAY;DVL3;RAB9A;STX10;TRIM34
Protein-Containing Complex Organization (GO:0043933)	7/126	0.0234432	0.347341	0	0	2.5921	9.72861	CD40;HFE;AXIN1;LPXN;ELOB;SHANK1;VAMP3
Unsaturated Fatty Acid Metabolic Process (GO:0033559)	4/49	0.0238218	0.347341	0	0	3.90531	14.5947	ELOVL5;SCD5;CYP1B1;FADS1
Regulation Of Monocyte Chemotactic Protein-1 Production (GO:0071637)	2/11	0.0240877	0.347341	0	0	9.73742	36.2821	CLEC7A;OAS3
Regulation Of Phospholipase C Activity (GO:1900274)	2/11	0.0240877	0.347341	0	0	9.73742	36.2821	HRAS;FGFR1
Regulation Of Stress-Activated Protein Kinase Signaling Cascade (GO:0070302)	2/11	0.0240877	0.347341	0	0	9.73742	36.2821	GREM1;RNF13
Sphingoid Metabolic Process (GO:0046519)	2/11	0.0240877	0.347341	0	0	9.73742	36.2821	NAAA;PLPP1
Intrinsic Apoptotic Signaling Pathway In Response To Oxidative Stress (GO:0008631)	2/11	0.0240877	0.347341	0	0	9.73742	36.2821	CYP1B1;ZNF622
Negative Regulation Of Platelet-Derived Growth Factor Receptor Signaling Pathway (GO:0010642)	2/11	0.0240877	0.347341	0	0	9.73742	36.2821	NDRG4;PTPN2
Phagosome-Lysosome Fusion (GO:0090385)	2/11	0.0240877	0.347341	0	0	9.73742	36.2821	CLN3;RAB7B
Regulation Of Chemotaxis (GO:0050920)	3/28	0.0241539	0.347341	0	0	5.26571	19.6059	P2RX4;STX3;PTPN2
Regulation Of Protein Localization To Membrane (GO:1905475)	3/28	0.0241539	0.347341	0	0	5.26571	19.6059	VAMP8;CLN3;STX8
Cell-Substrate Junction Assembly (GO:0007044)	3/28	0.0241539	0.347341	0	0	5.26571	19.6059	FN1;PTPRK;DYNLL1
Positive Regulation Of Calcium Ion Transport (GO:0051928)	3/29	0.0265041	0.372981	0	0	5.06292	18.3807	P2RX4;CCL2;ORAI1
Regulation Of Chemokine (C-X-C Motif) Ligand 2 Production (GO:2000341)	2/12	0.0284827	0.372981	0	0	8.76323	31.1836	OAS3;KLF4
Alanine Transport (GO:0032328)	2/12	0.0284827	0.372981	0	0	8.76323	31.1836	SLC36A1;SLC36A4
Response To Iron Ion (GO:0010039)	2/12	0.0284827	0.372981	0	0	8.76323	31.1836	HFE;SLC11A2
Ribosome Disassembly (GO:0032790)	2/12	0.0284827	0.372981	0	0	8.76323	31.1836	EIF2D;MRRF
Early Endosome To Golgi Transport (GO:0034498)	2/12	0.0284827	0.372981	0	0	8.76323	31.1836	SURF4;STX10
Mitotic DNA Integrity Checkpoint Signaling (GO:0044774)	2/12	0.0284827	0.372981	0	0	8.76323	31.1836	HUS1;ZNF830
Multicellular Organismal-Level Iron Ion Homeostasis (GO:0060586)	2/12	0.0284827	0.372981	0	0	8.76323	31.1836	HFE;SLC11A2
Negative Regulation Of Locomotion (GO:0040013)	2/12	0.0284827	0.372981	0	0	8.76323	31.1836	TACSTD2;PTPN2
Neutrophil Mediated Immunity (GO:0002446)	2/12	0.0284827	0.372981	0	0	8.76323	31.1836	VAMP8;VAMP7
Oligosaccharide-Lipid Intermediate Biosynthetic Process (GO:0006490)	2/12	0.0284827	0.372981	0	0	8.76323	31.1836	DPAGT1;ALG3
Positive Regulation Of Calcium-Mediated Signaling (GO:0050850)	2/12	0.0284827	0.372981	0	0	8.76323	31.1836	P2RX4;CLEC7A
Positive Regulation Of Neuron Migration (GO:2001224)	2/12	0.0284827	0.372981	0	0	8.76323	31.1836	MDK;KIF20B
Positive Regulation Of Protein Localization To Cell Surface (GO:2000010)	2/12	0.0284827	0.372981	0	0	8.76323	31.1836	TYROBP;STX3
Positive Regulation Of Regulated Secretory Pathway (GO:1903307)	2/12	0.0284827	0.372981	0	0	8.76323	31.1836	SCAMP5;RAB15
Positive Regulation Of Vascular Endothelial Cell Proliferation (GO:1905564)	2/12	0.0284827	0.372981	0	0	8.76323	31.1836	MDK;FGFR1
Response To Amino Acid (GO:0043200)	3/30	0.0289722	0.377282	0	0	4.87516	17.265	SLC38A9;LAMTOR4;LAMTOR3
Modification-Dependent Protein Catabolic Process (GO:0019941)	9/192	0.0294159	0.380944	0	0	2.16987	7.65145	RNF146;HERC3;HACE1;RNF13;ARRDC1;KCTD10;RC3H2;RNF166;UBL7
Regulation Of TOR Signaling (GO:0032006)	5/78	0.0307035	0.389859	0	0	3.01169	10.4909	EPM2A;GNA12;SLC38A9;LAMTOR4;LAMTOR3
Glycoprotein Metabolic Process (GO:0009100)	4/53	0.0307264	0.389859	0	0	3.58577	12.4879	FUT8;FBXO6;AGA;HPSE
Nitrogen Compound Transport (GO:0071705)	8/163	0.0307486	0.389859	0	0	2.27531	7.92242	SCAMP5;ABCD4;SLC36A1;SLC26A2;SLC43A2;ARRDC1;CHMP3;SCAMP2
Regulation Of Neuron Apoptotic Process (GO:0043523)	6/105	0.0307696	0.389859	0	0	2.66735	9.28566	CLN3;UNC5B;BDNF;MDK;CCL2;LGMN
Cellular Response To Metal Ion (GO:0071248)	7/135	0.0324985	0.394676	0	0	2.40873	8.25366	ITPKC;MAPK9;AOC1;P2RX4;CPNE4;HFE;LGMN
Positive Regulation Of Leukocyte Chemotaxis (GO:0002690)	4/54	0.0326178	0.394676	0	0	3.51387	12.0276	CSF1R;CSF1;MDK;LGMN
Antigen Processing And Presentation Of Endogenous Peptide Antigen Via MHC Class I Via ER Pathway (GO:0002484)	2/13	0.0331703	0.394676	0	0	7.96616	27.1335	HLA-C;HLA-A
Antigen Processing And Presentation Of Endogenous Peptide Antigen Via MHC Class I Via ER Pathway, TAP-independent (GO:0002486)	2/13	0.0331703	0.394676	0	0	7.96616	27.1335	HLA-C;HLA-A
Antigen Processing And Presentation Of Endogenous Peptide Antigen Via MHC Class Ib (GO:0002476)	2/13	0.0331703	0.394676	0	0	7.96616	27.1335	HLA-C;HLA-A
Antigen Processing And Presentation Of Peptide Antigen Via MHC Class Ib (GO:0002428)	2/13	0.0331703	0.394676	0	0	7.96616	27.1335	HLA-C;HLA-A
Branching Involved In Blood Vessel Morphogenesis (GO:0001569)	2/13	0.0331703	0.394676	0	0	7.96616	27.1335	SFRP2;ENG
Intraciliary Retrograde Transport (GO:0035721)	2/13	0.0331703	0.394676	0	0	7.96616	27.1335	IFT43;DYNLL1
Negative Regulation Of Secretion (GO:0051048)	2/13	0.0331703	0.394676	0	0	7.96616	27.1335	VAMP8;VAMP3
Neuromuscular Process Controlling Balance (GO:0050885)	2/13	0.0331703	0.394676	0	0	7.96616	27.1335	CLN3;SHANK1
Positive Regulation Of Chromosome Separation (GO:1905820)	2/13	0.0331703	0.394676	0	0	7.96616	27.1335	CDCA8;NCAPH
Positive Regulation Of Superoxide Anion Generation (GO:0032930)	2/13	0.0331703	0.394676	0	0	7.96616	27.1335	TYROBP;CLEC7A
Regulation Of Protein Localization To Plasma Membrane (GO:1903076)	5/80	0.033738	0.399403	0	0	2.93108	9.9338	VAMP8;CLN3;STX8;TMBIM1;STX3
Cellular Nitrogen Compound Biosynthetic Process (GO:0044271)	3/32	0.0342597	0.399527	0	0	4.53847	15.3118	MTARC2;SPTLC2;CYP1B1
Negative Regulation Of G1/S Transition Of Mitotic Cell Cycle (GO:2000134)	3/32	0.0342597	0.399527	0	0	4.53847	15.3118	GPNMB;CCL2;KLF4
Negative Regulation Of Osteoblast Differentiation (GO:0045668)	3/32	0.0342597	0.399527	0	0	4.53847	15.3118	GDF10;GREM1;CHRD
Cell-Matrix Adhesion (GO:0007160)	6/109	0.0359887	0.402653	0	0	2.56324	8.52161	DDR1;FN1;HPSE;PTPRK;DYNLL1;FBLN5
Cellular Response To Organic Substance (GO:0071310)	5/82	0.0369524	0.402653	0	0	2.85465	9.41499	CSF1R;CLEC3B;CYP1B1;HCLS1;CCL2
Negative Regulation Of Epithelial Cell Migration (GO:0010633)	3/33	0.0370778	0.402653	0	0	4.38697	14.4539	DNAJA4;SVBP;TACSTD2
Positive Regulation Of T Cell Mediated Cytotoxicity (GO:0001916)	3/33	0.0370778	0.402653	0	0	4.38697	14.4539	HFE;HLA-C;HLA-A
Positive Regulation Of Interleukin-12 Production (GO:0032735)	3/33	0.0370778	0.402653	0	0	4.38697	14.4539	CD40;CLEC7A;MDK
Positive Regulation Of Nitrogen Compound Metabolic Process (GO:0051173)	3/33	0.0370778	0.402653	0	0	4.38697	14.4539	CSF1;KLF4;TMEM106A
Positive Regulation Of Telomerase Activity (GO:0051973)	3/33	0.0370778	0.402653	0	0	4.38697	14.4539	GREM1;KLF4;AURKB
Regulation Of Cell Adhesion Mediated By Integrin (GO:0033628)	3/33	0.0370778	0.402653	0	0	4.38697	14.4539	DPP4;SFRP2;CYP1B1
Regulation Of Endothelial Cell Chemotaxis (GO:2001026)	2/14	0.0381352	0.402653	0	0	7.30194	23.8526	P2RX4;LGMN
Regulation Of Extracellular Matrix Disassembly (GO:0010715)	2/14	0.0381352	0.402653	0	0	7.30194	23.8526	DDR1;DPP4
Regulation Of Macrophage Differentiation (GO:0045649)	2/14	0.0381352	0.402653	0	0	7.30194	23.8526	CSF1;PTPN2
Aminoglycan Catabolic Process (GO:0006026)	2/14	0.0381352	0.402653	0	0	7.30194	23.8526	FUCA1;GUSB
Regulation Of Superoxide Anion Generation (GO:0032928)	2/14	0.0381352	0.402653	0	0	7.30194	23.8526	TYROBP;CLEC7A
Dolichol Metabolic Process (GO:0019348)	2/14	0.0381352	0.402653	0	0	7.30194	23.8526	DPAGT1;ALG3
Serine Family Amino Acid Metabolic Process (GO:0009069)	2/14	0.0381352	0.402653	0	0	7.30194	23.8526	AOC1;SEPHS2
Synaptic Vesicle Membrane Organization (GO:0048499)	2/14	0.0381352	0.402653	0	0	7.30194	23.8526	PRRT2;STX3
Membrane Raft Organization (GO:0031579)	2/14	0.0381352	0.402653	0	0	7.30194	23.8526	CLN3;RFTN1
Phagolysosome Assembly (GO:0001845)	2/14	0.0381352	0.402653	0	0	7.30194	23.8526	CLN3;RAB7B
Primary Alcohol Metabolic Process (GO:0034308)	2/14	0.0381352	0.402653	0	0	7.30194	23.8526	PECR;NAAA
Protein Localization To Vacuole (GO:0072665)	2/14	0.0381352	0.402653	0	0	7.30194	23.8526	MFSD1;LAMTOR4
Regulation Of MHC Class II Biosynthetic Process (GO:0045346)	2/14	0.0381352	0.402653	0	0	7.30194	23.8526	RFXAP;TMEM106A
Regulation Of Epithelial To Mesenchymal Transition (GO:0010717)	5/83	0.0386277	0.406002	0	0	2.81791	9.16887	GREM1;COL1A1;SPRED1;SFRP2;MDK
Double-Strand Break Repair Via Homologous Recombination (GO:0000724)	6/111	0.0387988	0.406002	0	0	2.51416	8.16941	FANCM;AP5Z1;RNF138;TOP3A;HUS1;BRCA2
DNA Damage Checkpoint Signaling (GO:0000077)	3/34	0.0400108	0.413151	0	0	4.24523	13.6637	HUS1;FBXO6;ZNF830
Regulation Of Metal Ion Transport (GO:0010959)	3/34	0.0400108	0.413151	0	0	4.24523	13.6637	P2RX4;HFE;ORAI1
Protein Targeting To Vacuole (GO:0006623)	3/34	0.0400108	0.413151	0	0	4.24523	13.6637	VPS37B;NAGPA;ATG14
Regulation Of MAPK Cascade (GO:0043408)	9/204	0.0408422	0.416129	0	0	2.03508	6.50826	GREM1;CSF1R;SPRED1;FN1;SLA;ZNF622;HRAS;TMEM106A;FGFR1
Memory (GO:0007613)	4/58	0.0408517	0.416129	0	0	3.25292	10.4022	BDNF;CIC;SHANK1;LGMN
Regulation Of Osteoblast Differentiation (GO:0045667)	5/85	0.0421155	0.416129	0	0	2.74718	8.70124	GREM1;GDF10;SCUBE3;CHRD;LTF
Negative Regulation Of Cell Cycle G1/S Phase Transition (GO:1902807)	3/35	0.0430577	0.416129	0	0	4.11236	12.9343	GPNMB;CCL2;KLF4
Chordate Embryonic Development (GO:0043009)	4/59	0.0430778	0.416129	0	0	3.19361	10.0431	COL1A1;FUT8;ZNF358;FGFR1
Mitotic Cytokinesis (GO:0000281)	4/59	0.0430778	0.416129	0	0	3.19361	10.0431	JTB;CDCA8;KIF20A;AURKB
Regulation Of Intrinsic Apoptotic Signaling Pathway In Response To DNA Damage (GO:1902229)	2/15	0.0433628	0.416129	0	0	6.73991	21.1509	TMEM161A;SFRP2
Regulation Of Monocyte Differentiation (GO:0045655)	2/15	0.0433628	0.416129	0	0	6.73991	21.1509	CSF1;FES
Defense Response To Protozoan (GO:0042832)	2/15	0.0433628	0.416129	0	0	6.73991	21.1509	CD40;CLEC7A
Dolichol-Linked Oligosaccharide Biosynthetic Process (GO:0006488)	2/15	0.0433628	0.416129	0	0	6.73991	21.1509	DPAGT1;ALG3
Epiboly Involved In Wound Healing (GO:0090505)	2/15	0.0433628	0.416129	0	0	6.73991	21.1509	DDR1;TMEFF2
Glycosaminoglycan Catabolic Process (GO:0006027)	2/15	0.0433628	0.416129	0	0	6.73991	21.1509	FUCA1;GUSB
Midbody Abscission (GO:0061952)	2/15	0.0433628	0.416129	0	0	6.73991	21.1509	CHMP3;KIF20A
Negative Regulation Of Type I Interferon-Mediated Signaling Pathway (GO:0060339)	2/15	0.0433628	0.416129	0	0	6.73991	21.1509	OAS3;PTPN2
Nitric Oxide Biosynthetic Process (GO:0006809)	2/15	0.0433628	0.416129	0	0	6.73991	21.1509	MTARC2;CYP1B1
Positive Regulation Of Endothelial Cell Apoptotic Process (GO:2000353)	2/15	0.0433628	0.416129	0	0	6.73991	21.1509	CD40;CCL2
Positive Regulation Of Mitotic Sister Chromatid Separation (GO:1901970)	2/15	0.0433628	0.416129	0	0	6.73991	21.1509	CDCA8;AURKB
Positive Regulation Of Cell Migration (GO:0030335)	11/272	0.0434947	0.416129	0	0	1.86048	5.83283	COL1A1;CSF1R;GPNMB;CSF1;CLEC7A;MDK;FN1;KIF20B;ACVR1B;HRAS;S100A11
Positive Regulation Of Phagocytosis (GO:0050766)	4/60	0.0453709	0.431606	0	0	3.13642	9.70059	C3;CLEC7A;CCL2;C2
Regulation Of Peptidyl-Threonine Phosphorylation (GO:0010799)	3/36	0.0462172	0.431606	0	0	3.98754	12.2593	SPRED1;AXIN1;S1PR2
Positive Regulation Of Interferon-Beta Production (GO:0032728)	3/36	0.0462172	0.431606	0	0	3.98754	12.2593	IFIH1;POLR3C;OAS3
Positive Regulation Of Phospholipase C Activity (GO:0010863)	3/36	0.0462172	0.431606	0	0	3.98754	12.2593	LPAR2;HRAS;FGFR1
Positive Regulation Of Signaling Receptor Activity (GO:2000273)	3/36	0.0462172	0.431606	0	0	3.98754	12.2593	GREM1;HFE;CCL2
Regulation Of T Cell Mediated Cytotoxicity (GO:0001914)	3/36	0.0462172	0.431606	0	0	3.98754	12.2593	HFE;HLA-C;HLA-A
Positive Regulation Of Cellular Process (GO:0048522)	20/594	0.0469736	0.435914	0	0	1.54499	4.72483	CSF1R;CSF1;TSC22D1;FN1;CHRD;S100B;DPP4;GREM1;CNOT6;SFRP2;CLEC7A;MDK;HCLS1;KRAS;STX3;S1PR2;KIF20B;HRAS;LGMN;FGFR1
Positive Regulation Of Cell Adhesion (GO:0045785)	5/88	0.0476926	0.435914	0	0	2.64747	8.05621	SFRP2;MDK;CHRD;STX3;FBLN2
BMP Signaling Pathway (GO:0030509)	4/61	0.0477309	0.435914	0	0	3.08124	9.37367	GDF10;HFE;CHRD;ENG
Autophagosome Organization (GO:1905037)	4/61	0.0477309	0.435914	0	0	3.08124	9.37367	ATG101;UBQLN1;WIPI1;ATG14
Regulation Of Pathway-Restricted SMAD Protein Phosphorylation (GO:0060393)	4/61	0.0477309	0.435914	0	0	3.08124	9.37367	GREM1;GDF10;HFE;ENG
Protein Maturation (GO:0051604)	6/117	0.0480499	0.435914	0	0	2.37752	7.217	CPM;CLN3;TSPAN15;NDUFAB1;ECE2;METAP2
Regulation Of Response To Cytokine Stimulus (GO:0060759)	2/16	0.0488387	0.435914	0	0	6.25817	18.8949	IFIH1;KLF4
Negative Regulation Of RNA Biosynthetic Process (GO:1902679)	2/16	0.0488387	0.435914	0	0	6.25817	18.8949	APOBEC3F;ZNF653
Negative Regulation Of Chemokine Production (GO:0032682)	2/16	0.0488387	0.435914	0	0	6.25817	18.8949	OAS3;KLF4
Nitric Oxide Metabolic Process (GO:0046209)	2/16	0.0488387	0.435914	0	0	6.25817	18.8949	MTARC2;CYP1B1
Positive Regulation Of Smooth Muscle Cell Migration (GO:0014911)	2/16	0.0488387	0.435914	0	0	6.25817	18.8949	MDK;S100A11
Regulation Of ERK1 And ERK2 Cascade (GO:0070372)	10/244	0.0489102	0.435914	0	0	1.88483	5.68798	DDR1;CSF1R;NDRG4;SPRED1;GPNMB;FN1;CCL2;PRKCZ;HRAS;PTPN2
Defense Response To Symbiont (GO:0140546)	7/148	0.0492883	0.437557	0	0	2.18519	6.57756	IFIH1;NT5C3A;CD40;APOBEC3F;OAS3;MX1;DDX60
Positive Regulation Of Exocytosis (GO:0045921)	3/37	0.049488	0.437557	0	0	3.87006	11.6335	SMPD3;RAB15;RAB9A
Positive Regulation Of Cell Projection Organization (GO:0031346)	6/118	0.0497131	0.437557	0	0	2.35617	7.07202	DDR1;NDRG4;BDNF;FES;MDK;DVL3
Endosomal Transport (GO:0016197)	8/180	0.0502134	0.437557	0	0	2.04863	6.12841	ARL4C;RGP1;AP5Z1;CHMP3;RAB9A;PLEKHJ1;VAMP3;STX10
Protein Transport (GO:0015031)	12/313	0.0504098	0.437557	0	0	1.76028	5.25896	SCAMP5;ARL4C;ARRDC1;STX8;SVBP;SURF4;SNX13;CHMP3;EIF2D;STX3;SCAMP2;STX10
Protein Modification Process (GO:0036211)	23/711	0.0507042	0.437557	0	0	1.48383	4.42441	TAF12;PKN3;FBXW11;FN1;CDCA8;F13A1;ALG3;WIPI1;PTPRK;ATG14;NAGPA;ACVR1B;PRKCZ;AURKB;MSRA;MAPK9;ATG101;CTDSP2;PDK4;CCL2;AGA;METAP2;FGFR1
Negative Regulation Of Protein Phosphorylation (GO:0001933)	7/149	0.0507706	0.437557	0	0	2.16968	6.46661	GREM1;SPRED1;SFRP2;ATG14;PRKCZ;SAMSN1;ENG
Positive Regulation Of Angiogenesis (GO:0045766)	6/119	0.0514113	0.437557	0	0	2.3352	6.93064	CD40;SFRP2;MDK;CYP1B1;KLF4;SASH1
Regulation Of Phosphatidylinositol 3-Kinase Signaling (GO:0014066)	5/90	0.051642	0.437557	0	0	2.58492	7.66019	DDR1;UNC5B;FN1;HCLS1;FGFR1
Heart Looping (GO:0001947)	3/38	0.0528686	0.437557	0	0	3.75929	11.0521	NDRG4;BBS7;ENG
Import Into Cell (GO:0098657)	3/38	0.0528686	0.437557	0	0	3.75929	11.0521	SLC36A1;SLC46A1;SLC11A2
Positive Regulation Of MAP Kinase Activity (GO:0043406)	5/91	0.0536864	0.437557	0	0	2.55473	7.47155	CD40;DVL3;HRAS;SASH1;FGFR1
Regulation Of Actin Cytoskeleton Organization (GO:0032956)	5/91	0.0536864	0.437557	0	0	2.55473	7.47155	CSF1R;MDK;DYNLL1;HRAS;GPM6B
DNA Replication Checkpoint Signaling (GO:0000076)	2/17	0.0545493	0.437557	0	0	5.84066	16.9884	HUS1;ZNF830
Regulation Of Glucose Transmembrane Transport (GO:0010827)	2/17	0.0545493	0.437557	0	0	5.84066	16.9884	RTN2;C3
Regulation Of Mitotic Cell Cycle Spindle Assembly Checkpoint (GO:0090266)	2/17	0.0545493	0.437557	0	0	5.84066	16.9884	CDCA8;AURKB
Carbohydrate Derivative Catabolic Process (GO:1901136)	2/17	0.0545493	0.437557	0	0	5.84066	16.9884	FUCA1;FBXO6
Embryo Development Ending In Birth Or Egg Hatching (GO:0009792)	2/17	0.0545493	0.437557	0	0	5.84066	16.9884	CELF4;FGFR1
Intracellular Zinc Ion Homeostasis (GO:0006882)	2/17	0.0545493	0.437557	0	0	5.84066	16.9884	SLC30A7;SLC39A6
Mesenchyme Development (GO:0060485)	2/17	0.0545493	0.437557	0	0	5.84066	16.9884	SFRP2;CRELD1
Motile Cilium Assembly (GO:0044458)	2/17	0.0545493	0.437557	0	0	5.84066	16.9884	E2F4;DYNLL1
Negative Regulation Of Rho Protein Signal Transduction (GO:0035024)	2/17	0.0545493	0.437557	0	0	5.84066	16.9884	KCTD10;DYNLL1
Negative Regulation Of Interleukin-8 Production (GO:0032717)	2/17	0.0545493	0.437557	0	0	5.84066	16.9884	KLF4;CD33
Peroxisomal Membrane Transport (GO:0015919)	2/17	0.0545493	0.437557	0	0	5.84066	16.9884	ABCD4;PEX16
Positive Regulation Of Leukocyte Proliferation (GO:0070665)	2/17	0.0545493	0.437557	0	0	5.84066	16.9884	CSF1R;CSF1
Positive Regulation Of Macrophage Derived Foam Cell Differentiation (GO:0010744)	2/17	0.0545493	0.437557	0	0	5.84066	16.9884	MAPK9;CSF1
Regulation Of Adenylate Cyclase Activity (GO:0045761)	2/17	0.0545493	0.437557	0	0	5.84066	16.9884	GNAI3;ORAI1
Response To Metal Ion (GO:0010038)	4/64	0.055211	0.437557	0	0	2.92673	8.47753	HFE;HAAO;SLC11A2;ANXA11
Negative Regulation Of Cell Death (GO:0060548)	4/64	0.055211	0.437557	0	0	2.92673	8.47753	CSF1;GPNMB;CHMP3;CD200
Positive Regulation Of NF-kappaB Transcription Factor Activity (GO:0051092)	7/152	0.0553853	0.437557	0	0	2.12447	6.14702	CD40;CLEC7A;RBCK1;RAB7B;PRKCZ;LTF;TRIM34
Positive Regulation Of Neuron Projection Development (GO:0010976)	5/92	0.0557771	0.437557	0	0	2.52523	7.28881	DDR1;NDRG4;MDK;BDNF;FES
Regulation Of Nitric Oxide Biosynthetic Process (GO:0045428)	3/39	0.0563575	0.437557	0	0	3.65468	10.511	P2RX4;CLEC7A;KLF4
Internal Peptidyl-Lysine Acetylation (GO:0018393)	3/39	0.0563575	0.437557	0	0	3.65468	10.511	TAF12;VPS72;KAT14
Positive Regulation Of Pattern Recognition Receptor Signaling Pathway (GO:0062208)	3/39	0.0563575	0.437557	0	0	3.65468	10.511	TLR1;DDX60;LTF
Proteasome-Mediated Ubiquitin-Dependent Protein Catabolic Process (GO:0043161)	12/319	0.0565781	0.437557	0	0	1.72534	4.9554	PSMB6;FBXW5;KCTD10;FBXW11;AXIN1;UBQLN1;FBXL17;FBXO6;YOD1;RBCK1;MARCHF6;FBXO31
Autophagosome Assembly (GO:0000045)	4/65	0.0578369	0.437557	0	0	2.8786	8.20438	ATG101;UBQLN1;WIPI1;ATG14
Regulation Of Tyrosine Phosphorylation Of STAT Protein (GO:0042509)	4/65	0.0578369	0.437557	0	0	2.8786	8.20438	CSF1R;CD40;HCLS1;PTPN2
Fatty Acid Biosynthetic Process (GO:0006633)	4/65	0.0578369	0.437557	0	0	2.8786	8.20438	ELOVL5;SCD5;NDUFAB1;FADS1
Positive Regulation Of Protein Kinase B Signaling (GO:0051897)	5/93	0.0579142	0.437557	0	0	2.49641	7.11175	P2RX4;HCLS1;HPSE;ENG;FGFR1
Protein Phosphorylation (GO:0006468)	17/500	0.0590357	0.437557	0	0	1.55723	4.40635	DDR1;CSF1R;TAF12;PKN3;CDCA8;PRKX;ATG14;ACVR1B;PRKCZ;AURKB;MAPK9;MAPKAPK3;ATG101;FES;PDK4;CCL2;FGFR1
L-alpha-amino Acid Transmembrane Transport (GO:1902475)	3/40	0.059953	0.437557	0	0	3.55572	10.0065	CLN3;SLC38A9;SLC36A4
Cell Cycle G2/M Phase Transition (GO:0044839)	3/40	0.059953	0.437557	0	0	3.55572	10.0065	KDM8;ENSA;AURKB
Negative Regulation Of Mitotic Cell Cycle Phase Transition (GO:1901991)	3/40	0.059953	0.437557	0	0	3.55572	10.0065	GPNMB;CCL2;KLF4
Positive Regulation Of Myeloid Leukocyte Differentiation (GO:0002763)	3/40	0.059953	0.437557	0	0	3.55572	10.0065	CSF1;FES;HCLS1
Positive Regulation Of Wound Healing (GO:0090303)	3/40	0.059953	0.437557	0	0	3.55572	10.0065	CLEC7A;HPSE;HRAS
Sphingolipid Metabolic Process (GO:0006665)	5/94	0.0600977	0.437557	0	0	2.46823	6.94014	SMPD3;CERK;SPTLC2;ELOVL5;PLPP1
Regulation Of Exosomal Secretion (GO:1903541)	2/18	0.0604814	0.437557	0	0	5.47534	15.3606	SMPD3;CHMP3
Antigen Processing And Presentation Of Peptide Antigen Via MHC Class I (GO:0002474)	2/18	0.0604814	0.437557	0	0	5.47534	15.3606	HFE;HLA-A
Regulation Of Protein Deacetylation (GO:0090311)	2/18	0.0604814	0.437557	0	0	5.47534	15.3606	SPRED1;KAT14
Response To Axon Injury (GO:0048678)	2/18	0.0604814	0.437557	0	0	5.47534	15.3606	P2RX4;TYROBP
Response To Organophosphorus (GO:0046683)	2/18	0.0604814	0.437557	0	0	5.47534	15.3606	NT5E;P2RX4
Lysosomal Lumen Acidification (GO:0007042)	2/18	0.0604814	0.437557	0	0	5.47534	15.3606	CLN3;CCDC115
Mitotic Cytokinetic Process (GO:1902410)	2/18	0.0604814	0.437557	0	0	5.47534	15.3606	CHMP3;KIF20A
ncRNA-mediated Post-Transcriptional Gene Silencing (GO:0035194)	2/18	0.0604814	0.437557	0	0	5.47534	15.3606	CNOT6;AJUBA
Negative Regulation Of ERBB Signaling Pathway (GO:1901185)	2/18	0.0604814	0.437557	0	0	5.47534	15.3606	PTPN2;LGMN
Positive Regulation Of CREB Transcription Factor Activity (GO:0032793)	2/18	0.0604814	0.437557	0	0	5.47534	15.3606	CRTC2;CD200
Positive Regulation Of Cytokine Production Involved In Inflammatory Response (GO:1900017)	2/18	0.0604814	0.437557	0	0	5.47534	15.3606	MAPK9;CLEC7A
Positive Regulation Of Natural Killer Cell Activation (GO:0032816)	2/18	0.0604814	0.437557	0	0	5.47534	15.3606	TYROBP;LAMP1
Positive Regulation Of Osteoclast Differentiation (GO:0045672)	2/18	0.0604814	0.437557	0	0	5.47534	15.3606	TYROBP;CSF1
Positive Regulation Of Phosphoprotein Phosphatase Activity (GO:0032516)	2/18	0.0604814	0.437557	0	0	5.47534	15.3606	GNA12;CD33
Regulation Of T Cell Cytokine Production (GO:0002724)	2/18	0.0604814	0.437557	0	0	5.47534	15.3606	HFE;HLA-A
Positive Regulation Of Transmembrane Receptor Protein Serine/Threonine Kinase Signaling Pathway (GO:0090100)	5/95	0.0623275	0.448146	0	0	2.44068	6.77375	GDF10;SCUBE3;HFE;ACVR1B;ENG
Recombinational Repair (GO:0000725)	5/95	0.0623275	0.448146	0	0	2.44068	6.77375	AP5Z1;RNF138;TOP3A;HUS1;BRCA2
Defense Response To Virus (GO:0051607)	8/189	0.0631662	0.452131	0	0	1.94586	5.37443	IFIH1;NT5C3A;CD40;APOBEC3F;OAS3;MX1;CHMP3;DDX60
Peptidyl-Tyrosine Phosphorylation (GO:0018108)	4/67	0.0632856	0.452131	0	0	2.78693	7.6922	DDR1;CSF1R;FES;FGFR1
Synaptic Vesicle Exocytosis (GO:0016079)	3/41	0.0636533	0.452131	0	0	3.46198	9.53533	PRRT2;STX3;CPLX1
Non-Canonical Wnt Signaling Pathway (GO:0035567)	3/41	0.0636533	0.452131	0	0	3.46198	9.53533	FZD2;SFRP2;DVL3
Cellular Response To Starvation (GO:0009267)	6/126	0.0642837	0.45523	0	0	2.19819	6.03282	AOC1;SESN3;PDK4;WIPI1;ATG14;FADS1
Cellular Response To Transforming Growth Factor Beta Stimulus (GO:0071560)	5/96	0.0646035	0.456116	0	0	2.41374	6.6124	GDF10;CLEC3B;LPXN;PTPRK;ENG
Cardiac Ventricle Development (GO:0003231)	2/19	0.0666223	0.459302	0	0	5.15299	13.958	SALL1;ENG
Regulation Of Smooth Muscle Cell Migration (GO:0014910)	2/19	0.0666223	0.459302	0	0	5.15299	13.958	NDRG4;S100A11
Regulation Of Tissue Remodeling (GO:0034103)	2/19	0.0666223	0.459302	0	0	5.15299	13.958	GPNMB;MDK
Cellular Response To Lectin (GO:1990858)	2/19	0.0666223	0.459302	0	0	5.15299	13.958	TYROBP;CLEC7A
Stimulatory C-type Lectin Receptor Signaling Pathway (GO:0002223)	2/19	0.0666223	0.459302	0	0	5.15299	13.958	TYROBP;CLEC7A
Eye Morphogenesis (GO:0048592)	2/19	0.0666223	0.459302	0	0	5.15299	13.958	MFAP2;FBN1
Insulin Secretion (GO:0030073)	2/19	0.0666223	0.459302	0	0	5.15299	13.958	PTPRN2;SELENOT
Linoleic Acid Metabolic Process (GO:0043651)	2/19	0.0666223	0.459302	0	0	5.15299	13.958	ELOVL5;FADS1
Branching Morphogenesis Of An Epithelial Tube (GO:0048754)	3/42	0.0674567	0.459647	0	0	3.37303	9.09461	SALL1;SFRP2;ENG
Regulation Of Ubiquitin-Dependent Protein Catabolic Process (GO:2000058)	3/42	0.0674567	0.459647	0	0	3.37303	9.09461	HFE;GNA12;AXIN1
Determination Of Heart Left/Right Asymmetry (GO:0061371)	3/42	0.0674567	0.459647	0	0	3.37303	9.09461	NDRG4;BBS7;ENG
Embryonic Heart Tube Morphogenesis (GO:0003143)	3/42	0.0674567	0.459647	0	0	3.37303	9.09461	NDRG4;BBS7;ENG
Phagocytosis (GO:0006909)	4/69	0.068994	0.468759	0	0	2.7009	7.2215	TYROBP;VAMP7;ANXA11;CD302
Regulation Of Cell Differentiation (GO:0045595)	8/193	0.0695341	0.471063	0	0	1.90339	5.07432	GREM1;CSF1;BDNF;FES;MDK;KLF4;FADS1;FGFR1
Skeletal System Morphogenesis (GO:0048705)	3/43	0.0713612	0.476371	0	0	3.28854	8.68175	LAMA5;FGFR1;LTF
Lysosome Organization (GO:0007040)	3/43	0.0713612	0.476371	0	0	3.28854	8.68175	CLN3;NAGPA;TMEM175
Negative Regulation Of BMP Signaling Pathway (GO:0030514)	3/43	0.0713612	0.476371	0	0	3.28854	8.68175	GREM1;CHRD;FBN1
Positive Regulation Of T Cell Mediated Immunity (GO:0002711)	3/43	0.0713612	0.476371	0	0	3.28854	8.68175	HFE;HLA-C;HLA-A
Positive Regulation Of Receptor-Mediated Endocytosis (GO:0048260)	3/43	0.0713612	0.476371	0	0	3.28854	8.68175	C3;GREM1;HFE
Transmembrane Receptor Protein Serine/Threonine Kinase Signaling Pathway (GO:0007178)	6/130	0.0724159	0.476371	0	0	2.12684	5.58366	GDF10;HFE;LPXN;PTPRK;ACVR1B;ENG
Regulation Of Fibroblast Migration (GO:0010762)	2/20	0.0729596	0.476371	0	0	4.86647	12.7397	CLN3;GNA12
Ameboidal-Type Cell Migration (GO:0001667)	2/20	0.0729596	0.476371	0	0	4.86647	12.7397	PKN3;TNS1
Response To ATP (GO:0033198)	2/20	0.0729596	0.476371	0	0	4.86647	12.7397	NT5E;P2RX4
Sensory Perception Of Pain (GO:0019233)	2/20	0.0729596	0.476371	0	0	4.86647	12.7397	P2RX4;CCL2
Negative Regulation Of B Cell Activation (GO:0050869)	2/20	0.0729596	0.476371	0	0	4.86647	12.7397	TYROBP;SAMSN1
Positive Regulation Of Phospholipase Activity (GO:0010518)	2/20	0.0729596	0.476371	0	0	4.86647	12.7397	HRAS;FGFR1
Receptor Metabolic Process (GO:0043112)	2/20	0.0729596	0.476371	0	0	4.86647	12.7397	LGMN;PLEKHJ1
Lipid Biosynthetic Process (GO:0008610)	4/71	0.0749582	0.48353	0	0	2.62001	6.78798	NDUFAB1;PDSS2;FADS1;FDFT1
Positive Regulation Of Cell-Substrate Adhesion (GO:0010811)	4/71	0.0749582	0.48353	0	0	2.62001	6.78798	CSF1;MDK;FN1;FBLN2
Regulation Of Transport (GO:0051049)	3/44	0.0753648	0.48353	0	0	3.20817	8.29444	PTPRN2;FES;SURF4
Transforming Growth Factor Beta Receptor Signaling Pathway (GO:0007179)	4/72	0.0780349	0.48353	0	0	2.58135	6.58398	GDF10;LPXN;PTPRK;ENG
Protein Catabolic Process (GO:0030163)	5/102	0.0792221	0.48353	0	0	2.26374	5.7397	TRIM24;FBXO6;SPATA18;MARCHF6;LGMN
Regulation Of Telomerase Activity (GO:0051972)	3/45	0.0794656	0.48353	0	0	3.13162	7.93062	GREM1;KLF4;AURKB
Regulation Of Lipid Storage (GO:0010883)	2/21	0.0794816	0.48353	0	0	4.6101	11.6738	C3;PTPN2
Regulation Of Lipopolysaccharide-Mediated Signaling Pathway (GO:0031664)	2/21	0.0794816	0.48353	0	0	4.6101	11.6738	SASH1;LTF
Response To Cadmium Ion (GO:0046686)	2/21	0.0794816	0.48353	0	0	4.6101	11.6738	MAPK9;HAAO
Focal Adhesion Assembly (GO:0048041)	2/21	0.0794816	0.48353	0	0	4.6101	11.6738	PTPRK;DYNLL1
Innate Immune Response In Mucosa (GO:0002227)	2/21	0.0794816	0.48353	0	0	4.6101	11.6738	H2BC12;LTF
Lipid Catabolic Process (GO:0016042)	2/21	0.0794816	0.48353	0	0	4.6101	11.6738	HSD17B14;PLAAT3
Macrophage Differentiation (GO:0030225)	2/21	0.0794816	0.48353	0	0	4.6101	11.6738	CSF1R;CSF1
Negative Regulation Of Osteoclast Differentiation (GO:0045671)	2/21	0.0794816	0.48353	0	0	4.6101	11.6738	FBN1;LTF
Positive Regulation Of T Cell Cytokine Production (GO:0002726)	2/21	0.0794816	0.48353	0	0	4.6101	11.6738	HLA-A;PRKCZ
Antigen Receptor-Mediated Signaling Pathway (GO:0050851)	6/134	0.0811106	0.48353	0	0	2.05995	5.17448	IGHG1;RFTN1;BLNK;HLA-A;RBCK1;RC3H2
Ubiquitin-Dependent ERAD Pathway (GO:0030433)	4/73	0.0811739	0.48353	0	0	2.5438	6.38791	UBQLN1;FBXO6;YOD1;MARCHF6
Translation (GO:0006412)	9/234	0.081464	0.48353	0	0	1.761	4.41588	MRPS17;RPL21;RPL37A;MRPS10;RPL35A;HARS2;MRPL46;MRRF;WARS2
B Cell Receptor Signaling Pathway (GO:0050853)	3/46	0.0836614	0.48353	0	0	3.05864	7.58841	IGHG1;RFTN1;BLNK
Regulation Of Fibroblast Proliferation (GO:0048145)	3/46	0.0836614	0.48353	0	0	3.05864	7.58841	FTH1;FN1;S100A6
Regulation Of Interleukin-10 Production (GO:0032653)	3/46	0.0836614	0.48353	0	0	3.05864	7.58841	TYROBP;CLEC7A;PRKCZ
Positive Regulation Of Blood Vessel Endothelial Cell Migration (GO:0043536)	3/46	0.0836614	0.48353	0	0	3.05864	7.58841	CD40;P2RX4;FGFR1
tRNA Aminoacylation (GO:0043039)	2/22	0.0861768	0.48353	0	0	4.37937	10.7354	HARS2;WARS2
Vesicle Transport Along Microtubule (GO:0047496)	2/22	0.0861768	0.48353	0	0	4.37937	10.7354	CLN3;FBXW11
Positive Regulation Of Excitatory Postsynaptic Potential (GO:2000463)	2/22	0.0861768	0.48353	0	0	4.37937	10.7354	PRKCZ;SHANK1
Positive Regulation Of Protein Autophosphorylation (GO:0031954)	2/22	0.0861768	0.48353	0	0	4.37937	10.7354	GREM1;GPNMB
Cellular Response To Organonitrogen Compound (GO:0071417)	5/105	0.0871415	0.48353	0	0	2.19549	5.35747	AOC1;P2RX4;SLC38A9;LAMTOR4;LAMTOR3
Positive Regulation Of Stress-Activated MAPK Cascade (GO:0032874)	5/105	0.0871415	0.48353	0	0	2.19549	5.35747	AXIN1;RELL1;ZNF622;HRAS;SASH1
Regulation Of BMP Signaling Pathway (GO:0030510)	4/75	0.0876358	0.48353	0	0	2.47189	6.01799	GREM1;SCUBE3;CHRD;ENG
Positive Regulation Of TOR Signaling (GO:0032008)	3/47	0.0879501	0.48353	0	0	2.98897	7.26614	SLC38A9;LAMTOR4;LAMTOR3
Positive Regulation Of Lymphocyte Activation (GO:0051251)	3/47	0.0879501	0.48353	0	0	2.98897	7.26614	TYROBP;CLEC7A;CCL2
Organelle Organization (GO:0006996)	14/418	0.0889798	0.48353	0	0	1.5289	3.69895	PEX16;ABCD4;HACE1;SURF4;CDCA8;PLAAT3;RAB30;MDK;CCL2;CHMP3;ZNF501;AJUBA;BRWD3;CEP78
Positive Regulation Of MAPK Cascade (GO:0043410)	11/310	0.0905426	0.48353	0	0	1.62083	3.89314	DDR1;CSF1R;CD40;NDRG4;GPNMB;CCL2;ZNF622;PRKCZ;HRAS;TMEM106A;FGFR1
Regulation Of Angiogenesis (GO:0045765)	8/205	0.0909168	0.48353	0	0	1.78634	4.28331	CD40;SPRED1;SFRP2;GPNMB;CYP1B1;KLF4;HSPG2;SASH1
Regulation Of Cellular Response To Stress (GO:0080135)	5/107	0.0926425	0.48353	0	0	2.15222	5.12014	CLN3;INO80E;TAF12;BRCA2;AJUBA
Positive Regulation Of Autophagy (GO:0010508)	5/107	0.0926425	0.48353	0	0	2.15222	5.12014	EPM2A;SESN3;ATG101;GNAI3;TRIM34
Regulation Of Centrosome Cycle (GO:0046605)	2/23	0.0930342	0.48353	0	0	4.17062	9.90433	FBXW5;CHMP3
Regulation Of Toll-Like Receptor 4 Signaling Pathway (GO:0034143)	2/23	0.0930342	0.48353	0	0	4.17062	9.90433	RAB7B;LTF
Cytosolic Pattern Recognition Receptor Signaling Pathway (GO:0002753)	2/23	0.0930342	0.48353	0	0	4.17062	9.90433	IFIH1;OAS3
Endocardial Cushion Development (GO:0003197)	2/23	0.0930342	0.48353	0	0	4.17062	9.90433	CRELD1;ENG
Endocrine System Development (GO:0035270)	2/23	0.0930342	0.48353	0	0	4.17062	9.90433	SALL1;MDK
Negative Regulation Of Lymphocyte Activation (GO:0051250)	2/23	0.0930342	0.48353	0	0	4.17062	9.90433	GPNMB;SAMSN1
Nuclear Membrane Reassembly (GO:0031468)	2/23	0.0930342	0.48353	0	0	4.17062	9.90433	REEP4;CHMP3
Positive Regulation Of Epithelial Cell Apoptotic Process (GO:1904037)	2/23	0.0930342	0.48353	0	0	4.17062	9.90433	CD40;CCL2
Positive Regulation Of Endothelial Cell Proliferation (GO:0001938)	4/77	0.0943385	0.48353	0	0	2.40392	5.67534	NELL2;MDK;ARNT;FGFR1
Antibacterial Humoral Response (GO:0019731)	3/49	0.0967974	0.48353	0	0	2.85872	6.6755	H2BC12;HLA-A;LTF
Autophagy Of Mitochondrion (GO:0000422)	3/49	0.0967974	0.48353	0	0	2.85872	6.6755	WIPI1;ATG14;SPATA18
Positive Regulation Of Pathway-Restricted SMAD Protein Phosphorylation (GO:0010862)	3/49	0.0967974	0.48353	0	0	2.85872	6.6755	GDF10;HFE;ENG
Proton Transmembrane Transport (GO:1902600)	3/49	0.0967974	0.48353	0	0	2.85872	6.6755	SLC36A1;SLC46A1;TMEM175
Positive Regulation Of Cellular Biosynthetic Process (GO:0031328)	7/174	0.0970085	0.48353	0	0	1.84251	4.29848	P2RX4;CLEC7A;ELOVL5;ARNT;ZCCHC4;KLF4;PTPN2
Cellular Response To Nutrient Levels (GO:0031669)	4/78	0.0977783	0.48353	0	0	2.37132	5.51344	PDK4;WIPI1;ATG14;FADS1
Regulation Of Proteasomal Ubiquitin-Dependent Protein Catabolic Process (GO:0032434)	5/109	0.0983176	0.48353	0	0	2.11061	4.89567	HFE;GNA12;AXIN1;ELOB;BBS7
Cellular Response To Salt (GO:1902075)	5/109	0.0983176	0.48353	0	0	2.11061	4.89567	ITPKC;AOC1;P2RX4;CPNE4;LGMN
Positive Regulation Of Wnt Signaling Pathway (GO:0030177)	5/109	0.0983176	0.48353	0	0	2.11061	4.89567	COL1A1;RNF146;SALL1;SFRP2;TMEM198
Positive Regulation Of I-kappaB kinase/NF-kappaB Signaling (GO:0043123)	7/175	0.0992245	0.48353	0	0	1.83144	4.23131	CD40;CLEC7A;RBCK1;S100B;TMEM106A;LTF;TRIM34
Response To Purine-Containing Compound (GO:0014074)	2/24	0.100043	0.48353	0	0	3.98084	9.1645	NT5E;P2RX4
Secondary Alcohol Biosynthetic Process (GO:1902653)	2/24	0.100043	0.48353	0	0	3.98084	9.1645	DHCR24;FDFT1
Early Endosome To Late Endosome Transport (GO:0045022)	2/24	0.100043	0.48353	0	0	3.98084	9.1645	STX8;ATG14
Negative Regulation Of Antigen Receptor-Mediated Signaling Pathway (GO:0050858)	2/24	0.100043	0.48353	0	0	3.98084	9.1645	LPXN;PTPN2
Negative Regulation Of Ossification (GO:0030279)	2/24	0.100043	0.48353	0	0	3.98084	9.1645	GREM1;MDK
Outflow Tract Septum Morphogenesis (GO:0003148)	2/24	0.100043	0.48353	0	0	3.98084	9.1645	NELL2;ENG
Positive Regulation Of BMP Signaling Pathway (GO:0030513)	2/24	0.100043	0.48353	0	0	3.98084	9.1645	SCUBE3;ENG
Positive Regulation Of p38MAPK Cascade (GO:1900745)	2/24	0.100043	0.48353	0	0	3.98084	9.1645	RELL1;SASH1
Positive Regulation Of Peptidyl-Threonine Phosphorylation (GO:0010800)	2/24	0.100043	0.48353	0	0	3.98084	9.1645	AXIN1;S1PR2
Regulation Of Gene Expression (GO:0010468)	32/1127	0.100329	0.48353	0	0	1.29659	2.98125	MYCBP;CSF1;HFE;CHD6;BRCA2;ACVR1B;ZBTB2;MAPK9;CLEC7A;VPS72;STX3;YAF2;HRAS;KAT14;FADS1;ZNF460;TAF12;FN1;ATG14;KLF4;POU3F1;SFRP2;TYROBP;DNAJA4;ZSCAN21;HCLS1;HNRNPH2;KRAS;AJUBA;LGMN;ENG;LTF
Negative Regulation Of Cellular Component Organization (GO:0051129)	4/79	0.101276	0.48353	0	0	2.33958	5.35742	SCAMP5;TMEFF2;DNAJA4;PRKCZ
Positive Regulation Of Endocytosis (GO:0045807)	4/79	0.101276	0.48353	0	0	2.33958	5.35742	C3;CLN3;CLEC7A;HFE
Regulation Of Interferon-Beta Production (GO:0032648)	3/50	0.101352	0.48353	0	0	2.79775	6.40451	IFIH1;POLR3C;OAS3
Regulation Of Interleukin-12 Production (GO:0032655)	3/50	0.101352	0.48353	0	0	2.79775	6.40451	CD40;MDK;CLEC7A
Positive Regulation Of Hydrolase Activity (GO:0051345)	7/176	0.101468	0.48353	0	0	1.82051	4.16535	RGP1;CD40;DVL3;SNX13;CCL2;HRAS;CD200
Phosphorylation (GO:0016310)	14/429	0.103934	0.48353	0	0	1.48752	3.36776	CERK;TAF12;PKN3;CDCA8;ATG14;ACVR1B;PRKCZ;AURKB;MAPK9;ATG101;PDK4;CCL2;XYLB;FGFR1
Negative Regulation Of Inflammatory Response (GO:0050728)	5/111	0.104164	0.48353	0	0	2.07057	4.6832	MDK;ARNT;KLF4;CD200;PTPN2
Regulation Of Cell Adhesion (GO:0030155)	6/144	0.105266	0.48353	0	0	1.9097	4.29925	FES;MDK;CHRD;LPXN;PRKX;STX3
Positive Regulation Of Cell Differentiation (GO:0045597)	10/283	0.105288	0.48353	0	0	1.61231	3.6294	COL1A1;SCUBE3;MAPK9;SFRP2;CSF1;FES;MDK;TACSTD2;FGFR1;LTF
RNA Modification (GO:0009451)	3/51	0.10599	0.48353	0	0	2.73933	6.14818	ANKRD16;APOBEC3F;WDR4
DNA Double-Strand Break Processing Involved In Repair Via Single-Strand Annealing (GO:0010792)	1/5	0.107103	0.48353	0	0	10.9329	24.4236	RNF138
PML Body Organization (GO:0030578)	1/5	0.107103	0.48353	0	0	10.9329	24.4236	HABP4
RNA Decapping (GO:0110154)	1/5	0.107103	0.48353	0	0	10.9329	24.4236	NUDT3
Regulation Of Hepatocyte Proliferation (GO:2000345)	1/5	0.107103	0.48353	0	0	10.9329	24.4236	MDK
Regulation Of Neutrophil Extravasation (GO:2000389)	1/5	0.107103	0.48353	0	0	10.9329	24.4236	MDK
Regulation Of Protein Autoubiquitination (GO:1902498)	1/5	0.107103	0.48353	0	0	10.9329	24.4236	SASH1
Regulation Of Ribonuclease Activity (GO:0060700)	1/5	0.107103	0.48353	0	0	10.9329	24.4236	OAS3
Regulation Of Superoxide Metabolic Process (GO:0090322)	1/5	0.107103	0.48353	0	0	10.9329	24.4236	FBLN5
Cellular Response To Iron Ion (GO:0071281)	1/5	0.107103	0.48353	0	0	10.9329	24.4236	HFE
Resolution Of Recombination Intermediates (GO:0071139)	1/5	0.107103	0.48353	0	0	10.9329	24.4236	TOP3A
Double-Strand Break Repair Via Single-Strand Annealing (GO:0045002)	1/5	0.107103	0.48353	0	0	10.9329	24.4236	RNF138
Double-Strand Break Repair Via Synthesis-Dependent Strand Annealing (GO:0045003)	1/5	0.107103	0.48353	0	0	10.9329	24.4236	FANCM
Establishment Of Protein Localization To Telomere (GO:0070200)	1/5	0.107103	0.48353	0	0	10.9329	24.4236	BRCA2
Urea Cycle (GO:0000050)	1/5	0.107103	0.48353	0	0	10.9329	24.4236	OTC
Venous Blood Vessel Morphogenesis (GO:0048845)	1/5	0.107103	0.48353	0	0	10.9329	24.4236	ENG
Heparan Sulfate Proteoglycan Catabolic Process (GO:0030200)	1/5	0.107103	0.48353	0	0	10.9329	24.4236	HPSE
Histamine Metabolic Process (GO:0001692)	1/5	0.107103	0.48353	0	0	10.9329	24.4236	HNMT
Inflammatory Response To Wounding (GO:0090594)	1/5	0.107103	0.48353	0	0	10.9329	24.4236	MAPK9
Interleukin-27-Mediated Signaling Pathway (GO:0070106)	1/5	0.107103	0.48353	0	0	10.9329	24.4236	MX1
Intracellular Water Homeostasis (GO:0009992)	1/5	0.107103	0.48353	0	0	10.9329	24.4236	CLN3
Iron Coordination Entity Transport (GO:1901678)	1/5	0.107103	0.48353	0	0	10.9329	24.4236	SLC22A17
Kidney Morphogenesis (GO:0060993)	1/5	0.107103	0.48353	0	0	10.9329	24.4236	PRKX
Leukocyte Chemotaxis Involved In Inflammatory Response (GO:0002232)	1/5	0.107103	0.48353	0	0	10.9329	24.4236	MDK
Mesenchymal To Epithelial Transition Involved In Metanephros Morphogenesis (GO:0003337)	1/5	0.107103	0.48353	0	0	10.9329	24.4236	SALL1
Mesodermal Cell Fate Commitment (GO:0001710)	1/5	0.107103	0.48353	0	0	10.9329	24.4236	KLF4
Mitochondrial Protein Catabolic Process (GO:0035694)	1/5	0.107103	0.48353	0	0	10.9329	24.4236	SPATA18
Natural Killer Cell Degranulation (GO:0043320)	1/5	0.107103	0.48353	0	0	10.9329	24.4236	VAMP7
Negative Regulation Of B Cell Receptor Signaling Pathway (GO:0050859)	1/5	0.107103	0.48353	0	0	10.9329	24.4236	LPXN
Negative Regulation Of T Cell Differentiation In Thymus (GO:0033085)	1/5	0.107103	0.48353	0	0	10.9329	24.4236	PTPN2
Negative Regulation Of Amino Acid Transport (GO:0051956)	1/5	0.107103	0.48353	0	0	10.9329	24.4236	SLC43A2
Negative Regulation Of Cardiac Muscle Cell Apoptotic Process (GO:0010667)	1/5	0.107103	0.48353	0	0	10.9329	24.4236	MDK
Negative Regulation Of Lens Fiber Cell Differentiation (GO:1902747)	1/5	0.107103	0.48353	0	0	10.9329	24.4236	SPRED1
Negative Regulation Of Monocyte Chemotaxis (GO:0090027)	1/5	0.107103	0.48353	0	0	10.9329	24.4236	GREM1
Negative Regulation Of Morphogenesis Of An Epithelium (GO:1905331)	1/5	0.107103	0.48353	0	0	10.9329	24.4236	TACSTD2
Plasma Membrane Raft Organization (GO:0044857)	1/5	0.107103	0.48353	0	0	10.9329	24.4236	CLN3
Positive Regulation Of T-helper 2 Cell Differentiation (GO:0045630)	1/5	0.107103	0.48353	0	0	10.9329	24.4236	PRKCZ
Positive Regulation Of Endothelial Cell Development (GO:1901552)	1/5	0.107103	0.48353	0	0	10.9329	24.4236	S1PR2
Positive Regulation Of Establishment Of Endothelial Barrier (GO:1903142)	1/5	0.107103	0.48353	0	0	10.9329	24.4236	S1PR2
Positive Regulation Of Granulocyte Differentiation (GO:0030854)	1/5	0.107103	0.48353	0	0	10.9329	24.4236	HCLS1
Positive Regulation Of Growth Hormone Secretion (GO:0060124)	1/5	0.107103	0.48353	0	0	10.9329	24.4236	SELENOT
Positive Regulation Of Hemoglobin Biosynthetic Process (GO:0046985)	1/5	0.107103	0.48353	0	0	10.9329	24.4236	KLF4
Positive Regulation Of Toll-Like Receptor 2 Signaling Pathway (GO:0034137)	1/5	0.107103	0.48353	0	0	10.9329	24.4236	TLR1
Positive Regulation Of Vascular Associated Smooth Muscle Cell Differentiation (GO:1905065)	1/5	0.107103	0.48353	0	0	10.9329	24.4236	ENG
Proline Metabolic Process (GO:0006560)	1/5	0.107103	0.48353	0	0	10.9329	24.4236	AOC1
Protein C-linked Glycosylation Via 2'-alpha-mannosyl-L-tryptophan (GO:0018406)	1/5	0.107103	0.48353	0	0	10.9329	24.4236	DPY19L3
Protein C-linked Glycosylation Via Tryptophan (GO:0018317)	1/5	0.107103	0.48353	0	0	10.9329	24.4236	DPY19L3
Protein Localization To Membrane Raft (GO:1903044)	1/5	0.107103	0.48353	0	0	10.9329	24.4236	RFTN1
Protein Repair (GO:0030091)	1/5	0.107103	0.48353	0	0	10.9329	24.4236	MSRA
Regulation Of Blood Vessel Remodeling (GO:0060312)	1/5	0.107103	0.48353	0	0	10.9329	24.4236	TMBIM1
Regulation Of Chondrocyte Differentiation (GO:0032330)	2/25	0.107194	0.48353	0	0	3.80756	8.50273	GREM1;MDK
Regulation Of Keratinocyte Proliferation (GO:0010837)	2/25	0.107194	0.48353	0	0	3.80756	8.50273	MDK;PTPRK
Regulation Of Monocyte Chemotaxis (GO:0090025)	2/25	0.107194	0.48353	0	0	3.80756	8.50273	GREM1;LGMN
Regulation Of Neutrophil Chemotaxis (GO:0090022)	2/25	0.107194	0.48353	0	0	3.80756	8.50273	DPP4;MDK
Cholesterol Biosynthetic Process (GO:0006695)	2/25	0.107194	0.48353	0	0	3.80756	8.50273	DHCR24;FDFT1
Response To Zinc Ion (GO:0010043)	2/25	0.107194	0.48353	0	0	3.80756	8.50273	P2RX4;HAAO
Vesicle-Mediated Transport Between Endosomal Compartments (GO:0098927)	2/25	0.107194	0.48353	0	0	3.80756	8.50273	STX8;ATG14
Wound Healing, Spreading Of Cells (GO:0044319)	2/25	0.107194	0.48353	0	0	3.80756	8.50273	DDR1;TMEFF2
Negative Regulation Of Intrinsic Apoptotic Signaling Pathway In Response To DNA Damage (GO:1902230)	2/25	0.107194	0.48353	0	0	3.80756	8.50273	TMEM161A;SFRP2
Phosphatidylethanolamine Metabolic Process (GO:0046337)	2/25	0.107194	0.48353	0	0	3.80756	8.50273	NAAA;PLAAT3
Purine Ribonucleotide Catabolic Process (GO:0009154)	2/25	0.107194	0.48353	0	0	3.80756	8.50273	NT5E;NUDT3
Positive Regulation Of ERK1 And ERK2 Cascade (GO:0070374)	7/179	0.108364	0.48353	0	0	1.78848	3.97448	DDR1;CSF1R;NDRG4;GPNMB;CCL2;PRKCZ;HRAS
Regulation Of Interleukin-8 Production (GO:0032677)	4/81	0.108441	0.48353	0	0	2.27858	5.06196	TLR1;CLEC7A;KLF4;CD33
Cytoskeleton-Dependent Cytokinesis (GO:0061640)	4/81	0.108441	0.48353	0	0	2.27858	5.06196	JTB;CDCA8;KIF20A;AURKB
Histone Modification (GO:0016570)	4/81	0.108441	0.48353	0	0	2.27858	5.06196	TAF12;VPS72;AURKB;KAT14
Negative Regulation Of NF-kappaB Transcription Factor Activity (GO:0032088)	4/81	0.108441	0.48353	0	0	2.27858	5.06196	CYP1B1;RBCK1;KLF4;CD200
Cellular Response To Ionizing Radiation (GO:0071479)	3/52	0.110709	0.48353	0	0	2.68328	5.9055	HUS1;BRCA2;HRAS
Negative Regulation Of Innate Immune Response (GO:0045824)	3/52	0.110709	0.48353	0	0	2.68328	5.9055	OAS3;AURKB;PTPN2
L-amino Acid Transport (GO:0015807)	2/26	0.114476	0.48353	0	0	3.64873	7.90822	SLC36A1;SLC36A4
Regulation Of Fatty Acid Biosynthetic Process (GO:0042304)	2/26	0.114476	0.48353	0	0	3.64873	7.90822	ELOVL5;PDK4
Wnt Signaling Pathway, Planar Cell Polarity Pathway (GO:0060071)	2/26	0.114476	0.48353	0	0	3.64873	7.90822	FZD2;DVL3
Camera-Type Eye Development (GO:0043010)	2/26	0.114476	0.48353	0	0	3.64873	7.90822	CYP1B1;FBN1
Dendritic Spine Organization (GO:0097061)	2/26	0.114476	0.48353	0	0	3.64873	7.90822	LGMN;SHANK1
Establishment Or Maintenance Of Apical/Basal Cell Polarity (GO:0035088)	2/26	0.114476	0.48353	0	0	3.64873	7.90822	PRKCZ;PARD3B
miRNA-mediated Gene Silencing (GO:0035195)	2/26	0.114476	0.48353	0	0	3.64873	7.90822	CNOT6;AJUBA
Negative Regulation Of Catalytic Activity (GO:0043086)	2/26	0.114476	0.48353	0	0	3.64873	7.90822	CLN3;TMBIM1
Negative Regulation Of Insulin Receptor Signaling Pathway (GO:0046627)	2/26	0.114476	0.48353	0	0	3.64873	7.90822	PRKCZ;PTPN2
Plasma Membrane Invagination (GO:0099024)	2/26	0.114476	0.48353	0	0	3.64873	7.90822	VAMP7;AURKB
Positive Regulation Of Erythrocyte Differentiation (GO:0045648)	2/26	0.114476	0.48353	0	0	3.64873	7.90822	ARNT;ACVR1B
Protein Localization To Cell Surface (GO:0034394)	2/26	0.114476	0.48353	0	0	3.64873	7.90822	PTPRK;FBLN5
Protein Targeting To Lysosome (GO:0006622)	2/26	0.114476	0.48353	0	0	3.64873	7.90822	NAGPA;ATG14
Intracellular Protein Transport (GO:0006886)	11/325	0.115349	0.48353	0	0	1.5422	3.33084	RTN2;ARL4C;STX8;SURF4;SNX13;EIF2D;NUTF2;KPNA4;STX3;VPS37B;STX10
Carboxylic Acid Transport (GO:0046942)	3/53	0.115508	0.48353	0	0	2.62948	5.67551	SLC36A1;SLC43A2;SLC17A5
Negative Regulation Of Cysteine-Type Endopeptidase Activity (GO:2000117)	3/53	0.115508	0.48353	0	0	2.62948	5.67551	DHCR24;KLF4;LTF
Positive Regulation Of Chemokine Production (GO:0032722)	3/53	0.115508	0.48353	0	0	2.62948	5.67551	CSF1R;CLEC7A;OAS3
Positive Regulation Of Proteasomal Ubiquitin-Dependent Protein Catabolic Process (GO:0032436)	4/83	0.115828	0.48353	0	0	2.22066	4.78697	AXIN1;UBQLN1;ELOB;BBS7
Regulation Of Cell Division (GO:0051302)	4/83	0.115828	0.48353	0	0	2.22066	4.78697	SFRP2;KIF20A;AURKB;KAT14
Skeletal System Development (GO:0001501)	6/149	0.118598	0.48353	0	0	1.84245	3.92814	COL1A1;GDF10;LAMA5;CHRD;FBN1;FGFR1
Regulation Of Interleukin-1 Beta Production (GO:0032651)	4/84	0.119602	0.48353	0	0	2.19279	4.65659	TYROBP;CLEC7A;CD33;TMEM106A
Regulation Of Exocytosis (GO:0017157)	3/54	0.120384	0.48353	0	0	2.57779	5.45736	CHMP3;RAB9A;CPLX1
Organelle Disassembly (GO:1903008)	3/54	0.120384	0.48353	0	0	2.57779	5.45736	EIF2D;PLAAT3;MRRF
Peptidyl-Tyrosine Modification (GO:0018212)	3/54	0.120384	0.48353	0	0	2.57779	5.45736	CSF1R;FES;FGFR1
Regulation Of Blood Vessel Endothelial Cell Migration (GO:0043535)	3/54	0.120384	0.48353	0	0	2.57779	5.45736	CD40;P2RX4;FGFR1
Protein-Containing Complex Assembly (GO:0065003)	11/328	0.120734	0.48353	0	0	1.52737	3.22911	VAMP8;NT5C3A;CD40;HFE;FN1;AXIN1;LPXN;CHMP3;ELOB;VAMP3;SHANK1
Regulation Of Extrinsic Apoptotic Signaling Pathway In Absence Of Ligand (GO:2001239)	2/27	0.12188	0.48353	0	0	3.5026	7.37198	UNC5B;FGFR1
Dorsal/Ventral Pattern Formation (GO:0009953)	2/27	0.12188	0.48353	0	0	3.5026	7.37198	GREM1;CHRD
Negative Regulation Of Notch Signaling Pathway (GO:0045746)	2/27	0.12188	0.48353	0	0	3.5026	7.37198	TSPAN15;ARRDC1
Negative Regulation Of Cellular Response To Insulin Stimulus (GO:1900077)	2/27	0.12188	0.48353	0	0	3.5026	7.37198	PRKCZ;PTPN2
Phospholipid Biosynthetic Process (GO:0008654)	2/27	0.12188	0.48353	0	0	3.5026	7.37198	CLN3;FADS1
Proteasomal Protein Catabolic Process (GO:0010498)	8/220	0.122398	0.48353	0	0	1.65866	3.48399	PSMB6;FBXW5;KCTD10;FBXW11;AXIN1;FBXL17;RBCK1;MARCHF6
Cellular Response To Oxidative Stress (GO:0034599)	5/117	0.122698	0.48353	0	0	1.95905	4.11014	MSRA;MAPK9;TMEM161A;ARNT;PTPRK
Positive Regulation Of Protein Serine/Threonine Kinase Activity (GO:0071902)	5/117	0.122698	0.48353	0	0	1.95905	4.11014	CSF1R;CD40;HRAS;FGFR1;LTF
Protein Processing (GO:0016485)	5/117	0.122698	0.48353	0	0	1.95905	4.11014	CPM;CLN3;ECE2;LGMN;METAP2
Regulation Of Kinase Activity (GO:0043549)	4/85	0.123428	0.48353	0	0	2.16561	4.53066	DDR1;CSF1R;ZNF622;FGFR1
Positive Regulation Of Canonical Wnt Signaling Pathway (GO:0090263)	4/85	0.123428	0.48353	0	0	2.16561	4.53066	COL1A1;RNF146;SFRP2;TMEM198
Ceramide Metabolic Process (GO:0006672)	3/55	0.125335	0.48353	0	0	2.52809	5.25026	CERK;SPTLC2;PLPP1
Positive Regulation Of Tyrosine Phosphorylation Of STAT Protein (GO:0042531)	3/55	0.125335	0.48353	0	0	2.52809	5.25026	CSF1R;CD40;HCLS1
Negative Regulation Of Apoptotic Process (GO:0043066)	15/482	0.126389	0.48353	0	0	1.41572	2.92827	TSC22D1;UNC5B;BDNF;DHCR24;KLF4;GREM1;CLN3;MDK;TMBIM1;PDK4;HCLS1;CCL2;ZNF830;LGMN;LTF
Cellular Response To Oxygen-Containing Compound (GO:1901701)	13/406	0.126475	0.48353	0	0	1.45692	3.01248	AOC1;CPNE4;PTPRK;ITPKC;MAPK9;P2RX4;FES;PDK4;CCL2;SLC38A9;LAMTOR4;LAMTOR3;LGMN
Regulation Of Endothelial Cell Chemotaxis To Fibroblast Growth Factor (GO:2000544)	1/6	0.127109	0.48353	0	0	8.74586	18.0402	FGFR1
G Protein-Coupled Receptor Internalization (GO:0002031)	1/6	0.127109	0.48353	0	0	8.74586	18.0402	GTF2H2
N-acetylneuraminate Catabolic Process (GO:0019262)	1/6	0.127109	0.48353	0	0	8.74586	18.0402	RENBP
RIG-I Signaling Pathway (GO:0039529)	1/6	0.127109	0.48353	0	0	8.74586	18.0402	OAS3
Regulation Of Growth Hormone Secretion (GO:0060123)	1/6	0.127109	0.48353	0	0	8.74586	18.0402	SELENOT
Regulation Of Hemoglobin Biosynthetic Process (GO:0046984)	1/6	0.127109	0.48353	0	0	8.74586	18.0402	KLF4
Regulation Of Lens Fiber Cell Differentiation (GO:1902746)	1/6	0.127109	0.48353	0	0	8.74586	18.0402	SPRED1
Aggrephagy (GO:0035973)	1/6	0.127109	0.48353	0	0	8.74586	18.0402	UBQLN1
Regulation Of Metallopeptidase Activity (GO:1905048)	1/6	0.127109	0.48353	0	0	8.74586	18.0402	SVBP
Antigen Processing And Presentation Of Endogenous Peptide Antigen Via MHC Class I (GO:0019885)	1/6	0.127109	0.48353	0	0	8.74586	18.0402	HLA-A
Antigen Processing And Presentation Of Exogenous Peptide Antigen Via MHC Class I (GO:0042590)	1/6	0.127109	0.48353	0	0	8.74586	18.0402	HLA-A
Autophagosome Membrane Docking (GO:0016240)	1/6	0.127109	0.48353	0	0	8.74586	18.0402	VAMP8
Axon Extension Involved In Axon Guidance (GO:0048846)	1/6	0.127109	0.48353	0	0	8.74586	18.0402	NELL2
Regulation Of Nuclease Activity (GO:0032069)	1/6	0.127109	0.48353	0	0	8.74586	18.0402	OAS3
Cellular Response To Bacterial Lipopeptide (GO:0071221)	1/6	0.127109	0.48353	0	0	8.74586	18.0402	TLR1
Cellular Response To Hepatocyte Growth Factor Stimulus (GO:0035729)	1/6	0.127109	0.48353	0	0	8.74586	18.0402	LGMN
Cellular Response To Laminar Fluid Shear Stress (GO:0071499)	1/6	0.127109	0.48353	0	0	8.74586	18.0402	KLF4
Regulation Of Transforming Growth Factor Beta1 Production (GO:0032908)	1/6	0.127109	0.48353	0	0	8.74586	18.0402	TYROBP
Regulation Of Vascular Associated Smooth Muscle Cell Differentiation (GO:1905063)	1/6	0.127109	0.48353	0	0	8.74586	18.0402	NFATC3
Citrulline Metabolic Process (GO:0000052)	1/6	0.127109	0.48353	0	0	8.74586	18.0402	OTC
Response To Hepatocyte Growth Factor (GO:0035728)	1/6	0.127109	0.48353	0	0	8.74586	18.0402	LGMN
Response To Increased Oxygen Levels (GO:0036296)	1/6	0.127109	0.48353	0	0	8.74586	18.0402	CCDC115
Dorsal Aorta Development (GO:0035907)	1/6	0.127109	0.48353	0	0	8.74586	18.0402	ENG
Dorsal Aorta Morphogenesis (GO:0035912)	1/6	0.127109	0.48353	0	0	8.74586	18.0402	ENG
Elastic Fiber Assembly (GO:0048251)	1/6	0.127109	0.48353	0	0	8.74586	18.0402	FBLN5
Smooth Muscle Cell Migration (GO:0014909)	1/6	0.127109	0.48353	0	0	8.74586	18.0402	DDR1
Epithelial Cell Differentiation Involved In Kidney Development (GO:0035850)	1/6	0.127109	0.48353	0	0	8.74586	18.0402	SALL1
Spinal Cord Dorsal/Ventral Patterning (GO:0021513)	1/6	0.127109	0.48353	0	0	8.74586	18.0402	CHRD
Fatty Acid Elongation, Monounsaturated Fatty Acid (GO:0034625)	1/6	0.127109	0.48353	0	0	8.74586	18.0402	ELOVL5
Fatty Acid Elongation, Polyunsaturated Fatty Acid (GO:0034626)	1/6	0.127109	0.48353	0	0	8.74586	18.0402	ELOVL5
Fatty Acid Elongation, Saturated Fatty Acid (GO:0019367)	1/6	0.127109	0.48353	0	0	8.74586	18.0402	ELOVL5
Fatty Acid Elongation, Unsaturated Fatty Acid (GO:0019368)	1/6	0.127109	0.48353	0	0	8.74586	18.0402	ELOVL5
Toll-Like Receptor 3 Signaling Pathway (GO:0034138)	1/6	0.127109	0.48353	0	0	8.74586	18.0402	RFTN1
Transepithelial Chloride Transport (GO:0030321)	1/6	0.127109	0.48353	0	0	8.74586	18.0402	CLCN7
Vascular Associated Smooth Muscle Cell Development (GO:0097084)	1/6	0.127109	0.48353	0	0	8.74586	18.0402	ENG
Very Long-Chain Fatty Acid Catabolic Process (GO:0042760)	1/6	0.127109	0.48353	0	0	8.74586	18.0402	ABCD4
Histidine Catabolic Process (GO:0006548)	1/6	0.127109	0.48353	0	0	8.74586	18.0402	HNMT
Histidine Metabolic Process (GO:0006547)	1/6	0.127109	0.48353	0	0	8.74586	18.0402	HNMT
Zinc Ion Import Into Organelle (GO:0062111)	1/6	0.127109	0.48353	0	0	8.74586	18.0402	SLC30A7
Macropinocytosis (GO:0044351)	1/6	0.127109	0.48353	0	0	8.74586	18.0402	MAPKAPK3
Maintenance Of Protein Location In Extracellular Region (GO:0071694)	1/6	0.127109	0.48353	0	0	8.74586	18.0402	FBN1
Membrane Biogenesis (GO:0044091)	1/6	0.127109	0.48353	0	0	8.74586	18.0402	PEX16
Negative Regulation Of T-helper 17 Type Immune Response (GO:2000317)	1/6	0.127109	0.48353	0	0	8.74586	18.0402	RC3H2
Negative Regulation Of Response To Type II Interferon (GO:0060331)	1/6	0.127109	0.48353	0	0	8.74586	18.0402	PTPN2
Negative Regulation Of Retinoic Acid Receptor Signaling Pathway (GO:0048387)	1/6	0.127109	0.48353	0	0	8.74586	18.0402	CYP26A1
Negative Regulation Of Ruffle Assembly (GO:1900028)	1/6	0.127109	0.48353	0	0	8.74586	18.0402	TACSTD2
Negative Regulation Of Type II Interferon-Mediated Signaling Pathway (GO:0060336)	1/6	0.127109	0.48353	0	0	8.74586	18.0402	PTPN2
Neuron Projection Extension Involved In Neuron Projection Guidance (GO:1902284)	1/6	0.127109	0.48353	0	0	8.74586	18.0402	NELL2
Nucleoside Diphosphate Catabolic Process (GO:0009134)	1/6	0.127109	0.48353	0	0	8.74586	18.0402	ENTPD6
Nucleotide Catabolic Process (GO:0009166)	1/6	0.127109	0.48353	0	0	8.74586	18.0402	NUDT3
Peptidyl-Arginine Modification (GO:0018195)	1/6	0.127109	0.48353	0	0	8.74586	18.0402	NDUFAF5
Pituitary Gland Development (GO:0021983)	1/6	0.127109	0.48353	0	0	8.74586	18.0402	SALL1
Positive Regulation Of ER-associated Ubiquitin-Dependent Protein Catabolic Process (GO:1903071)	1/6	0.127109	0.48353	0	0	8.74586	18.0402	UBQLN1
Positive Regulation Of Helicase Activity (GO:0051096)	1/6	0.127109	0.48353	0	0	8.74586	18.0402	GTF2H2
Positive Regulation Of Icosanoid Secretion (GO:0032305)	1/6	0.127109	0.48353	0	0	8.74586	18.0402	P2RX4
Positive Regulation Of Interleukin-5 Production (GO:0032754)	1/6	0.127109	0.48353	0	0	8.74586	18.0402	PRKCZ
Positive Regulation Of Lipopolysaccharide-Mediated Signaling Pathway (GO:0031666)	1/6	0.127109	0.48353	0	0	8.74586	18.0402	SASH1
Positive Regulation Of Pinocytosis (GO:0048549)	1/6	0.127109	0.48353	0	0	8.74586	18.0402	CLN3
Protein Catabolic Process In The Vacuole (GO:0007039)	1/6	0.127109	0.48353	0	0	8.74586	18.0402	CLN3
Proteoglycan Catabolic Process (GO:0030167)	1/6	0.127109	0.48353	0	0	8.74586	18.0402	HPSE
Receptor-Mediated Virion Attachment To Host Cell (GO:0046813)	1/6	0.127109	0.48353	0	0	8.74586	18.0402	DPP4
Regulation Of MDA-5 Signaling Pathway (GO:0039533)	1/6	0.127109	0.48353	0	0	8.74586	18.0402	DDX60
Exocytosis (GO:0006887)	4/86	0.127306	0.48353	0	0	2.13909	4.409	VAMP7;STX3;CPLX1;VAMP3
Regulation Of Lipid Biosynthetic Process (GO:0046890)	2/28	0.129398	0.48353	0	0	3.36771	6.88651	C3;PDK4
Sterol Biosynthetic Process (GO:0016126)	2/28	0.129398	0.48353	0	0	3.36771	6.88651	DHCR24;FDFT1
Glycosaminoglycan Metabolic Process (GO:0030203)	2/28	0.129398	0.48353	0	0	3.36771	6.88651	FUCA1;GUSB
Limb Development (GO:0060173)	2/28	0.129398	0.48353	0	0	3.36771	6.88651	GREM1;SALL1
Mucosal Immune Response (GO:0002385)	2/28	0.129398	0.48353	0	0	3.36771	6.88651	H2BC12;LTF
Positive Regulation Of Fibroblast Proliferation (GO:0048146)	2/28	0.129398	0.48353	0	0	3.36771	6.88651	FN1;S100A6
Mitotic DNA Damage Checkpoint Signaling (GO:0044773)	3/56	0.130357	0.48353	0	0	2.48026	5.05348	HUS1;ZNF830;FBXO31
Nucleotide-Excision Repair (GO:0006289)	3/56	0.130357	0.48353	0	0	2.48026	5.05348	HUS1;GTF2H2;BRCA2
Pattern Recognition Receptor Signaling Pathway (GO:0002221)	3/56	0.130357	0.48353	0	0	2.48026	5.05348	IFIH1;TLR1;MAPKAPK3
Glucose Homeostasis (GO:0042593)	4/87	0.131235	0.48353	0	0	2.11321	4.29143	CRTC2;PDK4;SELENOT;PTPN2
Cellular Component Assembly (GO:0022607)	9/260	0.131334	0.48353	0	0	1.57646	3.20023	CD40;HFE;AXIN1;LPXN;ELOB;GPM6B;LIMD2;VAMP3;SHANK1
Regulation Of Endothelial Cell Migration (GO:0010594)	4/88	0.135213	0.48353	0	0	2.08795	4.17777	NELL2;DNAJA4;SVBP;SASH1
Endosome To Lysosome Transport (GO:0008333)	3/57	0.13545	0.48353	0	0	2.43421	4.86636	VAMP7;ATG14;RAB7B
Membrane Lipid Biosynthetic Process (GO:0046467)	3/57	0.13545	0.48353	0	0	2.43421	4.86636	SPTLC2;ELOVL5;PLPP1
Myeloid Cell Differentiation (GO:0030099)	3/57	0.13545	0.48353	0	0	2.43421	4.86636	HCLS1;PRKX;PTPN2
Positive Regulation Of Interleukin-1 Beta Production (GO:0032731)	3/57	0.13545	0.48353	0	0	2.43421	4.86636	TYROBP;CLEC7A;TMEM106A
Regulation Of Calcium Ion Transport (GO:0051924)	3/57	0.13545	0.48353	0	0	2.43421	4.86636	P2RX4;ORAI1;CD33
Regulation Of Establishment Of Planar Polarity (GO:0090175)	2/29	0.13702	0.48353	0	0	3.24282	6.44552	FZD2;DVL3
TOR Signaling (GO:0031929)	2/29	0.13702	0.48353	0	0	3.24282	6.44552	LAMTOR4;LAMTOR3
Regulation Of Neuron Migration (GO:2001222)	2/29	0.13702	0.48353	0	0	3.24282	6.44552	MDK;KIF20B
Defense Response To Fungus (GO:0050832)	2/29	0.13702	0.48353	0	0	3.24282	6.44552	CLEC7A;LTF
Establishment Of Mitotic Spindle Orientation (GO:0000132)	2/29	0.13702	0.48353	0	0	3.24282	6.44552	DYNLT1;FBXW11
Vacuolar Acidification (GO:0007035)	2/29	0.13702	0.48353	0	0	3.24282	6.44552	CLN3;CCDC115
Modified Amino Acid Transport (GO:0072337)	2/29	0.13702	0.48353	0	0	3.24282	6.44552	SLC46A1;SLC38A9
Multivesicular Body Assembly (GO:0036258)	2/29	0.13702	0.48353	0	0	3.24282	6.44552	CHMP3;VPS37B
Positive Regulation Of Macromolecule Biosynthetic Process (GO:0010557)	5/122	0.139228	0.48353	0	0	1.87484	3.69652	RFXAP;CCL2;ZCCHC4;KLF4;TMEM106A
ERAD Pathway (GO:0036503)	4/89	0.13924	0.48353	0	0	2.06328	4.06786	UBQLN1;FBXO6;YOD1;MARCHF6
Positive Regulation Of Peptidyl-Serine Phosphorylation (GO:0033138)	4/89	0.13924	0.48353	0	0	2.06328	4.06786	SFRP2;BDNF;AXIN1;HCLS1
Regulation Of Nucleic Acid-Templated Transcription (GO:1903506)	14/452	0.139824	0.48353	0	0	1.40772	2.7695	ZNF460;MYCBP;TAF12;BRCA2;ACVR1B;VPS72;ZSCAN21;HCLS1;AJUBA;ZNF653;YAF2;KAT14;FADS1;ENG
Neuron Projection Development (GO:0031175)	7/192	0.141007	0.48353	0	0	1.66169	3.25516	ATCAY;BDNF;SVBP;STX3;KIF20B;GPM6B;SHANK1
Organonitrogen Compound Biosynthetic Process (GO:1901566)	5/123	0.142646	0.48353	0	0	1.85886	3.61992	SPTLC2;ELOVL5;CHPT1;PLPP1;OTC
Regulation Of Cell Motility (GO:2000145)	5/123	0.142646	0.48353	0	0	1.85886	3.61992	CSF1R;HACE1;FES;TACSTD2;PRKX
Regulation Of Peptidyl-Tyrosine Phosphorylation (GO:0050730)	4/90	0.143314	0.48353	0	0	2.03918	3.96154	SFRP2;HCLS1;PRKCZ;SAMSN1
Peptide Biosynthetic Process (GO:0043043)	6/158	0.14458	0.48353	0	0	1.73256	3.35063	MRPS17;RPL21;RPL37A;RPL35A;HARS2;MRRF
Regulation Of Macrophage Derived Foam Cell Differentiation (GO:0010743)	2/30	0.144737	0.48353	0	0	3.12684	6.04367	MAPK9;CSF1
Innate Immune Response Activating Cell Surface Receptor Signaling Pathway (GO:0002220)	2/30	0.144737	0.48353	0	0	3.12684	6.04367	TYROBP;CLEC7A
Multivesicular Body Organization (GO:0036257)	2/30	0.144737	0.48353	0	0	3.12684	6.04367	CHMP3;VPS37B
Negative Regulation Of Epithelial To Mesenchymal Transition (GO:0010719)	2/30	0.144737	0.48353	0	0	3.12684	6.04367	SPRED1;SFRP2
Negative Regulation Of Myeloid Leukocyte Differentiation (GO:0002762)	2/30	0.144737	0.48353	0	0	3.12684	6.04367	PTPN2;FBN1
Positive Regulation Of JUN Kinase Activity (GO:0043507)	2/30	0.144737	0.48353	0	0	3.12684	6.04367	DVL3;SASH1
Positive Regulation Of Interleukin-10 Production (GO:0032733)	2/30	0.144737	0.48353	0	0	3.12684	6.04367	CLEC7A;PRKCZ
Positive Regulation Of Locomotion (GO:0040017)	2/30	0.144737	0.48353	0	0	3.12684	6.04367	CSF1R;STX3
Regulation Of Calcium-Mediated Signaling (GO:0050848)	2/30	0.144737	0.48353	0	0	3.12684	6.04367	P2RX4;CLEC7A
DNA-templated Transcription Initiation (GO:0006352)	3/59	0.145835	0.48353	0	0	2.34703	4.5187	TAF12;ELOB;GTF2H2
Regulation Of Multicellular Organismal Development (GO:2000026)	3/59	0.145835	0.48353	0	0	2.34703	4.5187	INO80E;HPSE;KAT14
Regulation Of Chemokine (C-C Motif) Ligand 5 Production (GO:0071649)	1/7	0.146668	0.48353	0	0	7.28784	13.9896	OAS3
Regulation Of Chromosome Condensation (GO:0060623)	1/7	0.146668	0.48353	0	0	7.28784	13.9896	NCAPH
DNA Dealkylation (GO:0035510)	1/7	0.146668	0.48353	0	0	7.28784	13.9896	ALKBH3
DNA Dealkylation Involved In DNA Repair (GO:0006307)	1/7	0.146668	0.48353	0	0	7.28784	13.9896	ALKBH3
Regulation Of Epithelial To Mesenchymal Transition Involved In Endocardial Cushion Formation (GO:1905005)	1/7	0.146668	0.48353	0	0	7.28784	13.9896	ENG
TRIF-dependent Toll-Like Receptor Signaling Pathway (GO:0035666)	1/7	0.146668	0.48353	0	0	7.28784	13.9896	CD40
Regulation Of Leukocyte Degranulation (GO:0043300)	1/7	0.146668	0.48353	0	0	7.28784	13.9896	FES
Regulation Of Lipoprotein Metabolic Process (GO:0050746)	1/7	0.146668	0.48353	0	0	7.28784	13.9896	ATG101
Amino Sugar Catabolic Process (GO:0046348)	1/7	0.146668	0.48353	0	0	7.28784	13.9896	RENBP
Aromatic Amino Acid Transport (GO:0015801)	1/7	0.146668	0.48353	0	0	7.28784	13.9896	SLC36A4
Regulation Of Nitric Oxide Metabolic Process (GO:0080164)	1/7	0.146668	0.48353	0	0	7.28784	13.9896	TMEM106A
Axon Ensheathment In Central Nervous System (GO:0032291)	1/7	0.146668	0.48353	0	0	7.28784	13.9896	GPM6B
Regulation Of Oxidative Stress-Induced Cell Death (GO:1903201)	1/7	0.146668	0.48353	0	0	7.28784	13.9896	UBQLN1
Cardiac Atrium Development (GO:0003230)	1/7	0.146668	0.48353	0	0	7.28784	13.9896	ENG
Cellular Biogenic Amine Catabolic Process (GO:0042402)	1/7	0.146668	0.48353	0	0	7.28784	13.9896	HNMT
Regulation Of Stem Cell Division (GO:2000035)	1/7	0.146668	0.48353	0	0	7.28784	13.9896	SFRP2
Cobalamin Metabolic Process (GO:0009235)	1/7	0.146668	0.48353	0	0	7.28784	13.9896	ABCD4
Response To Auditory Stimulus (GO:0010996)	1/7	0.146668	0.48353	0	0	7.28784	13.9896	MDK
Coronary Vasculature Morphogenesis (GO:0060977)	1/7	0.146668	0.48353	0	0	7.28784	13.9896	SPRED1
Establishment Of Centrosome Localization (GO:0051660)	1/7	0.146668	0.48353	0	0	7.28784	13.9896	PARD3B
Store-Operated Calcium Entry (GO:0002115)	1/7	0.146668	0.48353	0	0	7.28784	13.9896	ORAI1
Establishment Of Protein Localization To Peroxisome (GO:0072663)	1/7	0.146668	0.48353	0	0	7.28784	13.9896	PEX16
Sulfur Amino Acid Transport (GO:0000101)	1/7	0.146668	0.48353	0	0	7.28784	13.9896	SLC43A2
tRNA Aminoacylation For Mitochondrial Protein Translation (GO:0070127)	1/7	0.146668	0.48353	0	0	7.28784	13.9896	WARS2
Folic Acid Transport (GO:0015884)	1/7	0.146668	0.48353	0	0	7.28784	13.9896	SLC46A1
Fructose Transmembrane Transport (GO:0015755)	1/7	0.146668	0.48353	0	0	7.28784	13.9896	SLC2A9
Terpenoid Metabolic Process (GO:0006721)	1/7	0.146668	0.48353	0	0	7.28784	13.9896	FDFT1
Tooth Mineralization (GO:0034505)	1/7	0.146668	0.48353	0	0	7.28784	13.9896	COL1A1
Tryptophan Metabolic Process (GO:0006568)	1/7	0.146668	0.48353	0	0	7.28784	13.9896	HAAO
Venous Blood Vessel Development (GO:0060841)	1/7	0.146668	0.48353	0	0	7.28784	13.9896	ENG
Ventricular Trabecula Myocardium Morphogenesis (GO:0003222)	1/7	0.146668	0.48353	0	0	7.28784	13.9896	ENG
Kidney Epithelium Development (GO:0072073)	1/7	0.146668	0.48353	0	0	7.28784	13.9896	SALL1
Macromolecule Depalmitoylation (GO:0098734)	1/7	0.146668	0.48353	0	0	7.28784	13.9896	ABHD17A
Methionine Metabolic Process (GO:0006555)	1/7	0.146668	0.48353	0	0	7.28784	13.9896	MSRA
Multi-Ciliated Epithelial Cell Differentiation (GO:1903251)	1/7	0.146668	0.48353	0	0	7.28784	13.9896	E2F4
Negative Regulation Of CD8-positive, Alpha-Beta T Cell Activation (GO:2001186)	1/7	0.146668	0.48353	0	0	7.28784	13.9896	HFE
Negative Regulation Of T-helper 17 Cell Differentiation (GO:2000320)	1/7	0.146668	0.48353	0	0	7.28784	13.9896	RC3H2
Negative Regulation Of Inflammatory Response To Wounding (GO:0106015)	1/7	0.146668	0.48353	0	0	7.28784	13.9896	MDK
Negative Regulation Of Keratinocyte Proliferation (GO:0010839)	1/7	0.146668	0.48353	0	0	7.28784	13.9896	PTPRK
Negative Regulation Of Leukocyte Proliferation (GO:0070664)	1/7	0.146668	0.48353	0	0	7.28784	13.9896	GREM1
Negative Regulation Of Macrophage Migration (GO:1905522)	1/7	0.146668	0.48353	0	0	7.28784	13.9896	CD200
Negative Regulation Of miRNA-mediated Gene Silencing (GO:0060965)	1/7	0.146668	0.48353	0	0	7.28784	13.9896	ELOB
Negative Regulation Of Muscle Hypertrophy (GO:0014741)	1/7	0.146668	0.48353	0	0	7.28784	13.9896	P2RX4
Negative Regulation Of Osteoblast Proliferation (GO:0033689)	1/7	0.146668	0.48353	0	0	7.28784	13.9896	GREM1
Negative Regulation Of Striated Muscle Cell Apoptotic Process (GO:0010664)	1/7	0.146668	0.48353	0	0	7.28784	13.9896	MDK
Negative Regulation Of Vascular Associated Smooth Muscle Cell Differentiation (GO:1905064)	1/7	0.146668	0.48353	0	0	7.28784	13.9896	NFATC3
Positive Regulation Of T-helper 2 Cell Cytokine Production (GO:2000553)	1/7	0.146668	0.48353	0	0	7.28784	13.9896	PRKCZ
Positive Regulation Of Attachment Of Mitotic Spindle Microtubules To Kinetochore (GO:1902425)	1/7	0.146668	0.48353	0	0	7.28784	13.9896	CDCA8
Positive Regulation Of Cardiac Epithelial To Mesenchymal Transition (GO:0062043)	1/7	0.146668	0.48353	0	0	7.28784	13.9896	ENG
Positive Regulation Of Chromosome Condensation (GO:1905821)	1/7	0.146668	0.48353	0	0	7.28784	13.9896	NCAPH
Positive Regulation Of Execution Phase Of Apoptosis (GO:1900119)	1/7	0.146668	0.48353	0	0	7.28784	13.9896	DYNLL1
Positive Regulation Of Gluconeogenesis (GO:0045722)	1/7	0.146668	0.48353	0	0	7.28784	13.9896	PTPN2
Positive Regulation Of Neuron Projection Arborization (GO:0150012)	1/7	0.146668	0.48353	0	0	7.28784	13.9896	DVL3
Positive Regulation Of Oligodendrocyte Differentiation (GO:0048714)	1/7	0.146668	0.48353	0	0	7.28784	13.9896	MDK
Positive Regulation Of Plasminogen Activation (GO:0010756)	1/7	0.146668	0.48353	0	0	7.28784	13.9896	CLEC3B
Postsynapse Organization (GO:0099173)	1/7	0.146668	0.48353	0	0	7.28784	13.9896	LGMN
Protein Depalmitoylation (GO:0002084)	1/7	0.146668	0.48353	0	0	7.28784	13.9896	ABHD17A
Purine Ribonucleoside Monophosphate Catabolic Process (GO:0009169)	1/7	0.146668	0.48353	0	0	7.28784	13.9896	NT5E
Regulation Of Golgi To Plasma Membrane Protein Transport (GO:0042996)	1/7	0.146668	0.48353	0	0	7.28784	13.9896	CLN3
Regulation Of T-helper 2 Cell Differentiation (GO:0045628)	1/7	0.146668	0.48353	0	0	7.28784	13.9896	PRKCZ
Regulation Of Attachment Of Mitotic Spindle Microtubules To Kinetochore (GO:1902423)	1/7	0.146668	0.48353	0	0	7.28784	13.9896	CDCA8
Regulation Of RNA Metabolic Process (GO:0051252)	4/91	0.147435	0.485376	0	0	2.01564	3.85867	TAF12;OAS3;HNRNPH2;RC3H2
Response To Cytokine (GO:0034097)	5/125	0.149591	0.491783	0	0	1.82769	3.47234	CSF1R;CD40;MAPKAPK3;MX1;HCLS1
Sterol Metabolic Process (GO:0016125)	3/60	0.151122	0.495236	0	0	2.30574	4.35707	CYP26A1;FDX1;CYP1B1
Histone Acetylation (GO:0016573)	3/60	0.151122	0.495236	0	0	2.30574	4.35707	TAF12;VPS72;KAT14
Regulation Of Centrosome Duplication (GO:0010824)	2/31	0.152543	0.495236	0	0	3.01887	5.6764	FBXW5;CHMP3
Regulation Of Long-Term Synaptic Potentiation (GO:1900271)	2/31	0.152543	0.495236	0	0	3.01887	5.6764	TYROBP;LGMN
Antigen Processing And Presentation Of Exogenous Peptide Antigen (GO:0002478)	2/31	0.152543	0.495236	0	0	3.01887	5.6764	HLA-A;LGMN
Regulation Of Protein Autophosphorylation (GO:0031952)	2/31	0.152543	0.495236	0	0	3.01887	5.6764	GPNMB;ENG
Toll-Like Receptor Signaling Pathway (GO:0002224)	2/31	0.152543	0.495236	0	0	3.01887	5.6764	TLR1;MAPKAPK3
Modulation Of Excitatory Postsynaptic Potential (GO:0098815)	2/31	0.152543	0.495236	0	0	3.01887	5.6764	PRKCZ;SHANK1
Positive Regulation Of Leukocyte Migration (GO:0002687)	2/31	0.152543	0.495236	0	0	3.01887	5.6764	CSF1;MDK
Regulation Of Peptidyl-Serine Phosphorylation (GO:0033135)	4/93	0.155812	0.495928	0	0	1.97014	3.66269	SFRP2;BDNF;AXIN1;HCLS1
Chromosome Condensation (GO:0030261)	2/32	0.160428	0.495928	0	0	2.91809	5.33983	H1-1;NCAPH
Very Long-Chain Fatty Acid Metabolic Process (GO:0000038)	2/32	0.160428	0.495928	0	0	2.91809	5.33983	ABCD4;ELOVL5
Neural Tube Closure (GO:0001843)	2/32	0.160428	0.495928	0	0	2.91809	5.33983	DVL3;DYNLL1
Purine Ribonucleoside Triphosphate Metabolic Process (GO:0009205)	2/32	0.160428	0.495928	0	0	2.91809	5.33983	NT5E;GNAI3
Inflammatory Response (GO:0006954)	8/236	0.161483	0.495928	0	0	1.54099	2.80977	TLR1;CSF1R;MAPK9;CD40;NFATC3;BLNK;CCL2;HSPG2
Fat Cell Differentiation (GO:0045444)	3/62	0.161876	0.495928	0	0	2.22735	4.05584	TMEM120B;BBS7;KLF4
T Cell Receptor Signaling Pathway (GO:0050852)	4/95	0.164362	0.495928	0	0	1.92664	3.4789	RFTN1;HLA-A;RBCK1;RC3H2
DNA Cytosine Deamination (GO:0070383)	1/8	0.165789	0.495928	0	0	6.2464	11.225	APOBEC3F
DNA Topological Change (GO:0006265)	1/8	0.165789	0.495928	0	0	6.2464	11.225	TOP3A
L-arginine Transmembrane Transport (GO:1903826)	1/8	0.165789	0.495928	0	0	6.2464	11.225	SLC38A9
L-fucose Catabolic Process (GO:0042355)	1/8	0.165789	0.495928	0	0	6.2464	11.225	FUT8
L-fucose Metabolic Process (GO:0042354)	1/8	0.165789	0.495928	0	0	6.2464	11.225	FUT8
MyD88-independent Toll-Like Receptor Signaling Pathway (GO:0002756)	1/8	0.165789	0.495928	0	0	6.2464	11.225	CD40
T Cell Mediated Cytotoxicity (GO:0001913)	1/8	0.165789	0.495928	0	0	6.2464	11.225	HLA-A
Regulation Of Macrophage Migration (GO:1905521)	1/8	0.165789	0.495928	0	0	6.2464	11.225	CSF1
Regulation Of Mitotic Sister Chromatid Segregation (GO:0033047)	1/8	0.165789	0.495928	0	0	6.2464	11.225	AURKB
Autophagosome-Lysosome Fusion (GO:0061909)	1/8	0.165789	0.495928	0	0	6.2464	11.225	CLN3
Basic Amino Acid Transmembrane Transport (GO:1990822)	1/8	0.165789	0.495928	0	0	6.2464	11.225	SLC38A9
Regulation Of Pinocytosis (GO:0048548)	1/8	0.165789	0.495928	0	0	6.2464	11.225	CLN3
Regulation Of Tumor Necrosis Factor Superfamily Cytokine Production (GO:1903555)	1/8	0.165789	0.495928	0	0	6.2464	11.225	LTF
Cobalamin Transport (GO:0015889)	1/8	0.165789	0.495928	0	0	6.2464	11.225	ABCD4
Collagen-Activated Signaling Pathway (GO:0038065)	1/8	0.165789	0.495928	0	0	6.2464	11.225	DDR1
Response To Vitamin D (GO:0033280)	1/8	0.165789	0.495928	0	0	6.2464	11.225	FES
Embryonic Forelimb Morphogenesis (GO:0035115)	1/8	0.165789	0.495928	0	0	6.2464	11.225	ZNF358
Skin Morphogenesis (GO:0043589)	1/8	0.165789	0.495928	0	0	6.2464	11.225	COL1A1
Somite Development (GO:0061053)	1/8	0.165789	0.495928	0	0	6.2464	11.225	SFRP2
Sphingosine-1-Phosphate Receptor Signaling Pathway (GO:0003376)	1/8	0.165789	0.495928	0	0	6.2464	11.225	S1PR2
Epithelial To Mesenchymal Transition Involved In Endocardial Cushion Formation (GO:0003198)	1/8	0.165789	0.495928	0	0	6.2464	11.225	ENG
Sympathetic Ganglion Development (GO:0061549)	1/8	0.165789	0.495928	0	0	6.2464	11.225	NELL2
Synapse Pruning (GO:0098883)	1/8	0.165789	0.495928	0	0	6.2464	11.225	C3
Fat-Soluble Vitamin Catabolic Process (GO:0042363)	1/8	0.165789	0.495928	0	0	6.2464	11.225	CYP26A1
Formation Of Translation Preinitiation Complex (GO:0001731)	1/8	0.165789	0.495928	0	0	6.2464	11.225	EIF2D
Fucose Catabolic Process (GO:0019317)	1/8	0.165789	0.495928	0	0	6.2464	11.225	FUT8
Vascular Associated Smooth Muscle Cell Differentiation (GO:0035886)	1/8	0.165789	0.495928	0	0	6.2464	11.225	ENG
Integrin Activation (GO:0033622)	1/8	0.165789	0.495928	0	0	6.2464	11.225	FN1
Isoprenoid Biosynthetic Process (GO:0008299)	1/8	0.165789	0.495928	0	0	6.2464	11.225	PDSS2
Isoprenoid Metabolic Process (GO:0006720)	1/8	0.165789	0.495928	0	0	6.2464	11.225	PDSS2
Manganese Ion Transport (GO:0006828)	1/8	0.165789	0.495928	0	0	6.2464	11.225	SLC11A2
Membrane Lipid Catabolic Process (GO:0046466)	1/8	0.165789	0.495928	0	0	6.2464	11.225	FUCA1
Monocyte Activation (GO:0042117)	1/8	0.165789	0.495928	0	0	6.2464	11.225	CSF1
Negative Regulation Of T Cell Cytokine Production (GO:0002725)	1/8	0.165789	0.495928	0	0	6.2464	11.225	HFE
Negative Regulation Of Long-Term Synaptic Potentiation (GO:1900272)	1/8	0.165789	0.495928	0	0	6.2464	11.225	TYROBP
Negative Regulation Of Retrograde Protein Transport, ER To Cytosol (GO:1904153)	1/8	0.165789	0.495928	0	0	6.2464	11.225	YOD1
Negative Regulation Of Smooth Muscle Cell Differentiation (GO:0051151)	1/8	0.165789	0.495928	0	0	6.2464	11.225	NFATC3
Nucleoside Diphosphate Metabolic Process (GO:0009132)	1/8	0.165789	0.495928	0	0	6.2464	11.225	ENTPD6
Peroxisomal Transport (GO:0043574)	1/8	0.165789	0.495928	0	0	6.2464	11.225	PEX16
Positive Regulation Of CD8-positive, Alpha-Beta T Cell Activation (GO:2001187)	1/8	0.165789	0.495928	0	0	6.2464	11.225	HLA-A
Positive Regulation Of Actin Cytoskeleton Reorganization (GO:2000251)	1/8	0.165789	0.495928	0	0	6.2464	11.225	FES
Positive Regulation Of Calcium Ion Transport Into Cytosol (GO:0010524)	1/8	0.165789	0.495928	0	0	6.2464	11.225	P2RX4
Positive Regulation Of Calcium Ion-Dependent Exocytosis (GO:0045956)	1/8	0.165789	0.495928	0	0	6.2464	11.225	SCAMP5
Positive Regulation Of Dendritic Cell Cytokine Production (GO:0002732)	1/8	0.165789	0.495928	0	0	6.2464	11.225	CLEC7A
Positive Regulation Of Megakaryocyte Differentiation (GO:0045654)	1/8	0.165789	0.495928	0	0	6.2464	11.225	RAB7B
Positive Regulation Of Membrane Invagination (GO:1905155)	1/8	0.165789	0.495928	0	0	6.2464	11.225	C3
Positive Regulation Of Peptide Secretion (GO:0002793)	1/8	0.165789	0.495928	0	0	6.2464	11.225	HFE
Positive Regulation Of Protein Kinase C Signaling (GO:0090037)	1/8	0.165789	0.495928	0	0	6.2464	11.225	CD40
Positive Regulation Of Respiratory Burst (GO:0060267)	1/8	0.165789	0.495928	0	0	6.2464	11.225	CLEC7A
Proline Transport (GO:0015824)	1/8	0.165789	0.495928	0	0	6.2464	11.225	SLC36A4
Proteasome Assembly (GO:0043248)	1/8	0.165789	0.495928	0	0	6.2464	11.225	NT5C3A
Pyrimidine-Containing Compound Metabolic Process (GO:0072527)	1/8	0.165789	0.495928	0	0	6.2464	11.225	NT5C3A
Regulation Of ER-associated Ubiquitin-Dependent Protein Catabolic Process (GO:1903069)	1/8	0.165789	0.495928	0	0	6.2464	11.225	UBQLN1
Regulation Of Type I Interferon-Mediated Signaling Pathway (GO:0060338)	2/33	0.168386	0.495928	0	0	2.82381	5.0306	OAS3;PTPN2
Epithelial Tube Morphogenesis (GO:0060562)	2/33	0.168386	0.495928	0	0	2.82381	5.0306	CSF1R;PRKX
Glycolipid Metabolic Process (GO:0006664)	2/33	0.168386	0.495928	0	0	2.82381	5.0306	CERK;FUCA1
Ubiquitin-Dependent Protein Catabolic Process Via The Multivesicular Body Sorting Pathway (GO:0043162)	2/33	0.168386	0.495928	0	0	2.82381	5.0306	CHMP3;VPS37B
Vasculogenesis (GO:0001570)	2/33	0.168386	0.495928	0	0	2.82381	5.0306	SPRED1;ENG
Inositol Lipid-Mediated Signaling (GO:0048017)	2/33	0.168386	0.495928	0	0	2.82381	5.0306	CSF1R;FGFR1
Positive Regulation Of RNA Metabolic Process (GO:0051254)	2/33	0.168386	0.495928	0	0	2.82381	5.0306	HABP4;HRAS
Positive Regulation Of Chromosome Organization (GO:2001252)	2/33	0.168386	0.495928	0	0	2.82381	5.0306	AURKB;NCAPH
Positive Regulation Of Cytokine Production Involved In Immune Response (GO:0002720)	2/33	0.168386	0.495928	0	0	2.82381	5.0306	CLEC7A;HLA-A
Positive Regulation Of Protein Dephosphorylation (GO:0035307)	2/33	0.168386	0.495928	0	0	2.82381	5.0306	GNA12;DYNLL1
Regulation Of Amyloid-Beta Formation (GO:1902003)	2/33	0.168386	0.495928	0	0	2.82381	5.0306	RTN2;SLC2A13
Regulation Of Secretion By Cell (GO:1903530)	3/64	0.172851	0.495928	0	0	2.1541	3.78114	VAMP8;CPLX1;VAMP3
Positive Regulation Of Interleukin-1 Production (GO:0032732)	3/64	0.172851	0.495928	0	0	2.1541	3.78114	TYROBP;CLEC7A;TMEM106A
Positive Regulation Of Type I Interferon Production (GO:0032481)	3/64	0.172851	0.495928	0	0	2.1541	3.78114	IFIH1;POLR3C;OAS3
Protein N-linked Glycosylation (GO:0006487)	3/64	0.172851	0.495928	0	0	2.1541	3.78114	DPAGT1;FUT8;ALG3
Cellular Response To Amyloid-Beta (GO:1904646)	2/34	0.17641	0.495928	0	0	2.73543	4.74581	CACNB1;LGMN
Cellular Response To Glucose Stimulus (GO:0071333)	2/34	0.17641	0.495928	0	0	2.73543	4.74581	PTPRN2;SELENOT
Embryonic Limb Morphogenesis (GO:0030326)	2/34	0.17641	0.495928	0	0	2.73543	4.74581	SALL1;ZNF358
Establishment Of Mitotic Spindle Localization (GO:0040001)	2/34	0.17641	0.495928	0	0	2.73543	4.74581	DYNLT1;FBXW11
Negative Regulation Of Ras Protein Signal Transduction (GO:0046580)	2/34	0.17641	0.495928	0	0	2.73543	4.74581	KCTD10;DYNLL1
Organophosphate Biosynthetic Process (GO:0090407)	2/34	0.17641	0.495928	0	0	2.73543	4.74581	ITPKC;FADS1
MAPK Cascade (GO:0000165)	4/98	0.177493	0.495928	0	0	1.86486	3.22402	CCL2;KRAS;HRAS;FGFR1
Canonical Wnt Signaling Pathway (GO:0060070)	3/65	0.178417	0.495928	0	0	2.11925	3.65281	SFRP2;FZD2;DVL3
Cellular Response To Light Stimulus (GO:0071482)	3/65	0.178417	0.495928	0	0	2.11925	3.65281	TMEM161A;PTPRK;AURKB
Positive Regulation Of DNA Biosynthetic Process (GO:2000573)	3/65	0.178417	0.495928	0	0	2.11925	3.65281	GREM1;KLF4;AURKB
Axon Development (GO:0061564)	4/99	0.181947	0.495928	0	0	1.84514	3.14419	SVBP;S100A6;S100B;GPM6B
Regulation Of Canonical Wnt Signaling Pathway (GO:0060828)	7/207	0.183814	0.495928	0	0	1.53587	2.60151	COL1A1;RNF146;GREM1;SFRP2;MDK;AXIN1;TMEM198
Cellular Response To BMP Stimulus (GO:0071773)	3/66	0.18403	0.495928	0	0	2.0855	3.53003	GDF10;HFE;ENG
Regulation Of Cellular Response To Oxidative Stress (GO:1900407)	1/9	0.184483	0.495928	0	0	5.46532	9.23748	FBLN5
Regulation Of Granulocyte Differentiation (GO:0030852)	1/9	0.184483	0.495928	0	0	5.46532	9.23748	HCLS1
Regulation Of Hair Cycle (GO:0042634)	1/9	0.184483	0.495928	0	0	5.46532	9.23748	HPSE
Regulation Of Inflammatory Response To Wounding (GO:0106014)	1/9	0.184483	0.495928	0	0	5.46532	9.23748	MDK
[2Fe-2S] Cluster Assembly (GO:0044571)	1/9	0.184483	0.495928	0	0	5.46532	9.23748	NDUFAB1
Regulation Of Mast Cell Activation Involved In Immune Response (GO:0033006)	1/9	0.184483	0.495928	0	0	5.46532	9.23748	FES
Regulation Of Myeloid Leukocyte Mediated Immunity (GO:0002886)	1/9	0.184483	0.495928	0	0	5.46532	9.23748	FES
Biomineral Tissue Development (GO:0031214)	1/9	0.184483	0.495928	0	0	5.46532	9.23748	COL1A1
Regulation Of Postsynaptic Neurotransmitter Receptor Activity (GO:0098962)	1/9	0.184483	0.495928	0	0	5.46532	9.23748	DLGAP3
Cell Differentiation Involved In Metanephros Development (GO:0072202)	1/9	0.184483	0.495928	0	0	5.46532	9.23748	SALL1
Cellular Response To Oxygen Levels (GO:0071453)	1/9	0.184483	0.495928	0	0	5.46532	9.23748	CCDC115
Response To Laminar Fluid Shear Stress (GO:0034616)	1/9	0.184483	0.495928	0	0	5.46532	9.23748	KLF4
Response To Type I Interferon (GO:0034340)	1/9	0.184483	0.495928	0	0	5.46532	9.23748	MX1
Dicarboxylic Acid Biosynthetic Process (GO:0043650)	1/9	0.184483	0.495928	0	0	5.46532	9.23748	HAAO
Serine Family Amino Acid Catabolic Process (GO:0009071)	1/9	0.184483	0.495928	0	0	5.46532	9.23748	AOC1
Smooth Muscle Tissue Development (GO:0048745)	1/9	0.184483	0.495928	0	0	5.46532	9.23748	ENG
Ether Lipid Biosynthetic Process (GO:0008611)	1/9	0.184483	0.495928	0	0	5.46532	9.23748	CHPT1
Synaptic Vesicle Fusion To Presynaptic Active Zone Membrane (GO:0031629)	1/9	0.184483	0.495928	0	0	5.46532	9.23748	STX3
Forelimb Morphogenesis (GO:0035136)	1/9	0.184483	0.495928	0	0	5.46532	9.23748	ZNF358
Tetrapyrrole Metabolic Process (GO:0033013)	1/9	0.184483	0.495928	0	0	5.46532	9.23748	ABCD4
Vesicle Fusion With Vacuole (GO:0051469)	1/9	0.184483	0.495928	0	0	5.46532	9.23748	CHMP3
Iron Ion Transmembrane Transport (GO:0034755)	1/9	0.184483	0.495928	0	0	5.46532	9.23748	SLC11A2
Leucine Transport (GO:0015820)	1/9	0.184483	0.495928	0	0	5.46532	9.23748	SLC43A2
Mesenchymal To Epithelial Transition (GO:0060231)	1/9	0.184483	0.495928	0	0	5.46532	9.23748	SALL1
Mitotic Nuclear Membrane Organization (GO:0101024)	1/9	0.184483	0.495928	0	0	5.46532	9.23748	REEP4
Mitotic Nuclear Membrane Reassembly (GO:0007084)	1/9	0.184483	0.495928	0	0	5.46532	9.23748	REEP4
Multivesicular Body-Lysosome Fusion (GO:0061763)	1/9	0.184483	0.495928	0	0	5.46532	9.23748	CHMP3
Muscle Cell Migration (GO:0014812)	1/9	0.184483	0.495928	0	0	5.46532	9.23748	DDR1
Negative Regulation Of Cell Adhesion Mediated By Integrin (GO:0033629)	1/9	0.184483	0.495928	0	0	5.46532	9.23748	CYP1B1
Negative Regulation Of Extracellular Matrix Organization (GO:1903054)	1/9	0.184483	0.495928	0	0	5.46532	9.23748	DPP4
Negative Regulation Of Heterotypic Cell-Cell Adhesion (GO:0034115)	1/9	0.184483	0.495928	0	0	5.46532	9.23748	KLF4
Negative Regulation Of Leukocyte Migration (GO:0002686)	1/9	0.184483	0.495928	0	0	5.46532	9.23748	CD200
Negative Regulation Of Lipid Localization (GO:1905953)	1/9	0.184483	0.495928	0	0	5.46532	9.23748	PTPN2
Negative Regulation Of Protein Autophosphorylation (GO:0031953)	1/9	0.184483	0.495928	0	0	5.46532	9.23748	ENG
Negative Regulation Of Protein Exit From Endoplasmic Reticulum (GO:0070862)	1/9	0.184483	0.495928	0	0	5.46532	9.23748	YOD1
Negative Regulation Of Protein Localization To Cell Surface (GO:2000009)	1/9	0.184483	0.495928	0	0	5.46532	9.23748	GPM6B
Negative Regulation Of Receptor Binding (GO:1900121)	1/9	0.184483	0.495928	0	0	5.46532	9.23748	HFE
Negative Regulation Of Toll-Like Receptor 4 Signaling Pathway (GO:0034144)	1/9	0.184483	0.495928	0	0	5.46532	9.23748	RAB7B
Negative Regulation Of Tyrosine Phosphorylation Of STAT Protein (GO:0042532)	1/9	0.184483	0.495928	0	0	5.46532	9.23748	PTPN2
Neuron Remodeling (GO:0016322)	1/9	0.184483	0.495928	0	0	5.46532	9.23748	C3
Neurotransmitter Receptor Transport To Postsynaptic Membrane (GO:0098969)	1/9	0.184483	0.495928	0	0	5.46532	9.23748	STX3
Nucleoside Metabolic Process (GO:0009116)	1/9	0.184483	0.495928	0	0	5.46532	9.23748	NT5C3A
Ornithine Metabolic Process (GO:0006591)	1/9	0.184483	0.495928	0	0	5.46532	9.23748	OTC
Peptidyl-Amino Acid Modification (GO:0018193)	1/9	0.184483	0.495928	0	0	5.46532	9.23748	METAP2
Phosphatidylethanolamine Acyl-Chain Remodeling (GO:0036152)	1/9	0.184483	0.495928	0	0	5.46532	9.23748	PLAAT3
Pinocytosis (GO:0006907)	1/9	0.184483	0.495928	0	0	5.46532	9.23748	MAPKAPK3
Positive Regulation Of RIG-I Signaling Pathway (GO:1900246)	1/9	0.184483	0.495928	0	0	5.46532	9.23748	DDX60
Positive Regulation Of Lipase Activity (GO:0060193)	1/9	0.184483	0.495928	0	0	5.46532	9.23748	FGFR1
Positive Regulation Of Phagocytosis, Engulfment (GO:0060100)	1/9	0.184483	0.495928	0	0	5.46532	9.23748	C3
Positive Regulation Of Receptor Recycling (GO:0001921)	1/9	0.184483	0.495928	0	0	5.46532	9.23748	VAMP3
Positive Regulation Of Tissue Remodeling (GO:0034105)	1/9	0.184483	0.495928	0	0	5.46532	9.23748	TMBIM1
Protein K11-linked Deubiquitination (GO:0035871)	1/9	0.184483	0.495928	0	0	5.46532	9.23748	YOD1
Protein Localization To Microtubule (GO:0035372)	1/9	0.184483	0.495928	0	0	5.46532	9.23748	KIF20B
Protein Localization To Microtubule Cytoskeleton (GO:0072698)	1/9	0.184483	0.495928	0	0	5.46532	9.23748	KIF20B
Protein Localization To Nuclear Envelope (GO:0090435)	1/9	0.184483	0.495928	0	0	5.46532	9.23748	NUTF2
Regulation Of Cell-Cell Adhesion Involved In Gastrulation (GO:0070587)	1/9	0.184483	0.495928	0	0	5.46532	9.23748	KLF4
Regulation Of Cell-Cell Adhesion Mediated By Integrin (GO:0033632)	1/9	0.184483	0.495928	0	0	5.46532	9.23748	DPP4
Response To Exogenous dsRNA (GO:0043330)	2/35	0.184492	0.495928	0	0	2.6524	4.48295	IFIH1;RFTN1
Establishment Of Spindle Orientation (GO:0051294)	2/35	0.184492	0.495928	0	0	2.6524	4.48295	DYNLT1;FBXW11
tRNA Aminoacylation For Protein Translation (GO:0006418)	2/35	0.184492	0.495928	0	0	2.6524	4.48295	HARS2;WARS2
Macrophage Activation (GO:0042116)	2/35	0.184492	0.495928	0	0	2.6524	4.48295	TLR1;TMEM106A
Heart Development (GO:0007507)	6/171	0.186194	0.499931	0	0	1.59498	2.68111	NDRG4;SALL1;FN1;CRELD1;DYNLL1;FBN1
Response To UV (GO:0009411)	4/100	0.186438	0.500013	0	0	1.82583	3.06676	TMEM161A;PTPRK;GTF2H2;AURKB
Transmembrane Receptor Protein Tyrosine Kinase Signaling Pathway (GO:0007169)	9/284	0.188731	0.503994	0	0	1.43709	2.39625	DDR1;CSF1R;CSF1;MAPKAPK3;BDNF;PDK4;BLNK;PTPN2;FGFR1
Cholesterol Metabolic Process (GO:0008203)	3/67	0.18969	0.503994	0	0	2.05281	3.41251	FDX1;DHCR24;FDFT1
Regulation Of Protein Kinase B Signaling (GO:0051896)	5/136	0.19016	0.503994	0	0	1.67327	2.77745	P2RX4;HCLS1;HPSE;FGFR1;ENG
Positive Regulation Of Gene Expression (GO:0010628)	14/480	0.191566	0.503994	0	0	1.3212	2.18331	CSF1;HFE;FN1;KLF4;POU3F1;SCAMP5;MAPK9;TYROBP;CLEC7A;VPS72;DNAJA4;HABP4;KRAS;ZCCHC4
Regulation Of Erythrocyte Differentiation (GO:0045646)	2/36	0.192626	0.503994	0	0	2.57425	4.23982	ARNT;ACVR1B
Histone H3 Acetylation (GO:0043966)	2/36	0.192626	0.503994	0	0	2.57425	4.23982	TAF12;KAT14
Lytic Vacuole Organization (GO:0080171)	2/36	0.192626	0.503994	0	0	2.57425	4.23982	CLN3;NAGPA
Positive Regulation Of RNA Splicing (GO:0033120)	2/36	0.192626	0.503994	0	0	2.57425	4.23982	CELF4;HABP4
Protein Destabilization (GO:0031648)	2/36	0.192626	0.503994	0	0	2.57425	4.23982	FBXW11;KDM8
Skin Development (GO:0043588)	3/68	0.195394	0.503994	0	0	2.02112	3.29996	COL1A1;DHCR24;FGFR1
Positive Regulation Of Macromolecule Metabolic Process (GO:0010604)	11/364	0.195697	0.503994	0	0	1.36904	2.23315	MAPK9;TYROBP;CSF1;CLEC7A;DNAJA4;HFE;FN1;KRAS;POU3F1;KLF4;VAMP3
Protein Modification By Small Protein Conjugation (GO:0032446)	11/364	0.195697	0.503994	0	0	1.36904	2.23315	IFIH1;HERC3;HACE1;FBXW5;ARRDC1;KCTD10;RNF138;FBXW11;TRIM24;FBXL17;MARCHF6
Regulation Of p38MAPK Cascade (GO:1900744)	2/37	0.200805	0.503994	0	0	2.50058	4.01448	RELL1;SASH1
Negative Regulation Of Endothelial Cell Migration (GO:0010596)	2/37	0.200805	0.503994	0	0	2.50058	4.01448	DNAJA4;SVBP
Cellular Response To Calcium Ion (GO:0071277)	3/69	0.201139	0.503994	0	0	1.9904	3.19212	ITPKC;CPNE4;LGMN
Regulation Of Dendritic Cell Differentiation (GO:2001198)	1/10	0.202759	0.503994	0	0	4.85782	7.75181	TMEM176B
N-acetylneuraminate Metabolic Process (GO:0006054)	1/10	0.202759	0.503994	0	0	4.85782	7.75181	RENBP
Regulation Of Inclusion Body Assembly (GO:0090083)	1/10	0.202759	0.503994	0	0	4.85782	7.75181	DNAJA4
Regulation Of Lipid Transport (GO:0032368)	1/10	0.202759	0.503994	0	0	4.85782	7.75181	SURF4
Alpha-Amino Acid Biosynthetic Process (GO:1901607)	1/10	0.202759	0.503994	0	0	4.85782	7.75181	OTC
Angiogenesis Involved In Wound Healing (GO:0060055)	1/10	0.202759	0.503994	0	0	4.85782	7.75181	HPSE
Basement Membrane Organization (GO:0071711)	1/10	0.202759	0.503994	0	0	4.85782	7.75181	PXDN
Regulation Of Phagocytosis, Engulfment (GO:0060099)	1/10	0.202759	0.503994	0	0	4.85782	7.75181	C3
Regulation Of Phospholipase Activity (GO:0010517)	1/10	0.202759	0.503994	0	0	4.85782	7.75181	FGFR1
Branched-Chain Amino Acid Transport (GO:0015803)	1/10	0.202759	0.503994	0	0	4.85782	7.75181	SLC43A2
calcineurin-NFAT Signaling Cascade (GO:0033173)	1/10	0.202759	0.503994	0	0	4.85782	7.75181	NFATC3
Regulation Of Respiratory Burst (GO:0060263)	1/10	0.202759	0.503994	0	0	4.85782	7.75181	CLEC7A
Cellular Response To Increased Oxygen Levels (GO:0036295)	1/10	0.202759	0.503994	0	0	4.85782	7.75181	CCDC115
Regulation Of Toll-Like Receptor 2 Signaling Pathway (GO:0034135)	1/10	0.202759	0.503994	0	0	4.85782	7.75181	TLR1
Regulation Of Toll-Like Receptor 9 Signaling Pathway (GO:0034163)	1/10	0.202759	0.503994	0	0	4.85782	7.75181	RAB7B
Cellular Response To Leucine (GO:0071233)	1/10	0.202759	0.503994	0	0	4.85782	7.75181	SESN3
Copper Ion Transport (GO:0006825)	1/10	0.202759	0.503994	0	0	4.85782	7.75181	SLC11A2
Response To Leucine (GO:0043201)	1/10	0.202759	0.503994	0	0	4.85782	7.75181	SESN3
Serine Family Amino Acid Biosynthetic Process (GO:0009070)	1/10	0.202759	0.503994	0	0	4.85782	7.75181	SEPHS2
Signal Release (GO:0023061)	1/10	0.202759	0.503994	0	0	4.85782	7.75181	KPNA4
Steroid Hormone Mediated Signaling Pathway (GO:0043401)	1/10	0.202759	0.503994	0	0	4.85782	7.75181	PLPP1
Surfactant Homeostasis (GO:0043129)	1/10	0.202759	0.503994	0	0	4.85782	7.75181	NKIRAS1
Glycine Transport (GO:0015816)	1/10	0.202759	0.503994	0	0	4.85782	7.75181	SLC36A1
Vacuole Fusion (GO:0097576)	1/10	0.202759	0.503994	0	0	4.85782	7.75181	CHMP3
Hematopoietic Stem Cell Proliferation (GO:0071425)	1/10	0.202759	0.503994	0	0	4.85782	7.75181	SFRP2
Histone H3-K14 Acetylation (GO:0044154)	1/10	0.202759	0.503994	0	0	4.85782	7.75181	KAT14
Inositol Phosphate Biosynthetic Process (GO:0032958)	1/10	0.202759	0.503994	0	0	4.85782	7.75181	ITPKC
Lens Fiber Cell Differentiation (GO:0070306)	1/10	0.202759	0.503994	0	0	4.85782	7.75181	PLAAT3
Lipoprotein Catabolic Process (GO:0042159)	1/10	0.202759	0.503994	0	0	4.85782	7.75181	ABHD17A
miRNA Catabolic Process (GO:0010587)	1/10	0.202759	0.503994	0	0	4.85782	7.75181	ELOB
Mitotic G1/S Transition Checkpoint Signaling (GO:0044819)	1/10	0.202759	0.503994	0	0	4.85782	7.75181	FBXO31
Mitotic Spindle Elongation (GO:0000022)	1/10	0.202759	0.503994	0	0	4.85782	7.75181	CDCA8
Mitotic Spindle Midzone Assembly (GO:0051256)	1/10	0.202759	0.503994	0	0	4.85782	7.75181	CDCA8
Monocyte Differentiation (GO:0030224)	1/10	0.202759	0.503994	0	0	4.85782	7.75181	CSF1R
Negative Regulation Of B Cell Proliferation (GO:0030889)	1/10	0.202759	0.503994	0	0	4.85782	7.75181	TYROBP
Negative Regulation Of T-helper Cell Differentiation (GO:0045623)	1/10	0.202759	0.503994	0	0	4.85782	7.75181	RC3H2
Negative Regulation Of Adenylate Cyclase Activity (GO:0007194)	1/10	0.202759	0.503994	0	0	4.85782	7.75181	GNAI3
Negative Regulation Of Alpha-Beta T Cell Activation (GO:0046636)	1/10	0.202759	0.503994	0	0	4.85782	7.75181	HFE
Negative Regulation Of Dephosphorylation (GO:0035305)	1/10	0.202759	0.503994	0	0	4.85782	7.75181	ENSA
Negative Regulation Of Lipopolysaccharide-Mediated Signaling Pathway (GO:0031665)	1/10	0.202759	0.503994	0	0	4.85782	7.75181	LTF
Negative Regulation Of Lymphocyte Migration (GO:2000402)	1/10	0.202759	0.503994	0	0	4.85782	7.75181	CD200
Negative Regulation Of Pathway-Restricted SMAD Protein Phosphorylation (GO:0060394)	1/10	0.202759	0.503994	0	0	4.85782	7.75181	GREM1
Negative Regulation Of Response To Cytokine Stimulus (GO:0060761)	1/10	0.202759	0.503994	0	0	4.85782	7.75181	KLF4
Omega-Hydroxylase P450 Pathway (GO:0097267)	1/10	0.202759	0.503994	0	0	4.85782	7.75181	CYP1B1
Positive Regulation Of Attachment Of Spindle Microtubules To Kinetochore (GO:0051987)	1/10	0.202759	0.503994	0	0	4.85782	7.75181	CDCA8
Positive Regulation Of Interleukin-13 Production (GO:0032736)	1/10	0.202759	0.503994	0	0	4.85782	7.75181	PRKCZ
Positive Regulation Of Lipid Localization (GO:1905954)	1/10	0.202759	0.503994	0	0	4.85782	7.75181	C3
Positive Regulation Of Macrophage Differentiation (GO:0045651)	1/10	0.202759	0.503994	0	0	4.85782	7.75181	CSF1
Positive Regulation Of Toll-Like Receptor 4 Signaling Pathway (GO:0034145)	1/10	0.202759	0.503994	0	0	4.85782	7.75181	LTF
Positive Regulation Of Transforming Growth Factor Beta Production (GO:0071636)	1/10	0.202759	0.503994	0	0	4.85782	7.75181	CD200
Protein Kinase C-activating G Protein-Coupled Receptor Signaling Pathway (GO:0007205)	1/10	0.202759	0.503994	0	0	4.85782	7.75181	PLPP1
Receptor-Mediated Endocytosis Of Virus By Host Cell (GO:0019065)	1/10	0.202759	0.503994	0	0	4.85782	7.75181	DPP4
Regulation Of T-helper 2 Cell Cytokine Production (GO:2000551)	1/10	0.202759	0.503994	0	0	4.85782	7.75181	PRKCZ
Regulation Of Calcium Ion Transmembrane Transport Via High Voltage-Gated Calcium Channel (GO:1902514)	1/10	0.202759	0.503994	0	0	4.85782	7.75181	CACNB1
Extracellular Matrix Organization (GO:0030198)	6/176	0.20333	0.504878	0	0	1.54767	2.46533	COL1A1;GREM1;SPINT1;PXDN;CYP1B1;GPM6B
Positive Regulation Of Vasculature Development (GO:1904018)	4/104	0.204746	0.507504	0	0	1.75243	2.77933	CD40;SFRP2;CYP1B1;SASH1
Negative Regulation Of Epithelial Cell Proliferation (GO:0050680)	3/70	0.206924	0.507504	0	0	1.96059	3.08872	SFRP2;PTPRK;BRCA2
Positive Regulation Of Protein Transport (GO:0051222)	3/70	0.206924	0.507504	0	0	1.96059	3.08872	CLN3;KIF20B;CD33
Protein K48-linked Ubiquitination (GO:0070936)	3/70	0.206924	0.507504	0	0	1.96059	3.08872	RNF146;HACE1;MARCHF6
Regulation Of G Protein-Coupled Receptor Signaling Pathway (GO:0008277)	3/70	0.206924	0.507504	0	0	1.96059	3.08872	C3;RIC8B;DYNLT1
Regulation Of Actin Filament-Based Process (GO:0032970)	3/70	0.206924	0.507504	0	0	1.96059	3.08872	DYNLL1;HRAS;GPM6B
G2/M Transition Of Mitotic Cell Cycle (GO:0000086)	2/38	0.209024	0.507504	0	0	2.43099	3.80525	KDM8;ENSA
Amino Acid Catabolic Process (GO:0009063)	2/38	0.209024	0.507504	0	0	2.43099	3.80525	HNMT;OTC
Response To Transforming Growth Factor Beta (GO:0071559)	2/38	0.209024	0.507504	0	0	2.43099	3.80525	CLEC3B;MXRA5
Signal Release From Synapse (GO:0099643)	2/38	0.209024	0.507504	0	0	2.43099	3.80525	PTPRN2;CPLX1
Membrane Assembly (GO:0071709)	2/38	0.209024	0.507504	0	0	2.43099	3.80525	RFTN1;CHMP3
Membrane Fission (GO:0090148)	2/38	0.209024	0.507504	0	0	2.43099	3.80525	CHMP3;VPS37B
Positive Regulation Of Bone Mineralization (GO:0030501)	2/38	0.209024	0.507504	0	0	2.43099	3.80525	GPM6B;LTF
Negative Regulation Of Cytokine Production (GO:0001818)	6/178	0.21034	0.507504	0	0	1.52952	2.38456	TYROBP;GPNMB;FN1;KLF4;CD200;CD33
Kidney Development (GO:0001822)	3/71	0.212746	0.507504	0	0	1.93166	2.98954	PYGO2;SALL1;PRKX
Myeloid Leukocyte Differentiation (GO:0002573)	3/71	0.212746	0.507504	0	0	1.93166	2.98954	CSF1R;TYROBP;CSF1
Protein Autoubiquitination (GO:0051865)	3/71	0.212746	0.507504	0	0	1.93166	2.98954	RNF146;RNF13;BRCA2
Vesicle-Mediated Transport (GO:0016192)	12/411	0.21346	0.507504	0	0	1.32117	2.04029	VAMP8;RAB30;VAMP7;AP5Z1;STX8;CHMP3;STX3;ATG14;RAB7B;CPLX1;VAMP3;STX10
Response To Calcium Ion (GO:0051592)	4/106	0.214092	0.507504	0	0	1.71789	2.64788	ITPKC;CPNE4;ANXA11;LGMN
RNA Transport (GO:0050658)	2/39	0.217276	0.507504	0	0	2.36517	3.61064	PEG10;RFTN1
Regulation Of Receptor-Mediated Endocytosis (GO:0048259)	2/39	0.217276	0.507504	0	0	2.36517	3.61064	C3;HFE
Digestive Tract Development (GO:0048565)	2/39	0.217276	0.507504	0	0	2.36517	3.61064	SALL1;BBS7
Vesicle Cytoskeletal Trafficking (GO:0099518)	2/39	0.217276	0.507504	0	0	2.36517	3.61064	CLN3;FBXW11
Vitamin Transport (GO:0051180)	2/39	0.217276	0.507504	0	0	2.36517	3.61064	ABCD4;SLC46A1
Negative Regulation Of Lymphocyte Proliferation (GO:0050672)	2/39	0.217276	0.507504	0	0	2.36517	3.61064	TYROBP;GPNMB
Neuron Projection Extension (GO:1990138)	2/39	0.217276	0.507504	0	0	2.36517	3.61064	NELL2;S100B
Nuclear-Transcribed mRNA Catabolic Process, Deadenylation-Dependent Decay (GO:0000288)	2/39	0.217276	0.507504	0	0	2.36517	3.61064	CNOT6;RC3H2
Organelle Transport Along Microtubule (GO:0072384)	2/39	0.217276	0.507504	0	0	2.36517	3.61064	CLN3;FBXW11
Positive Regulation Of Cytokinesis (GO:0032467)	2/39	0.217276	0.507504	0	0	2.36517	3.61064	CDCA8;KIF20B
Negative Regulation Of Cell Adhesion (GO:0007162)	3/72	0.218603	0.507504	0	0	1.90357	2.89437	MDK;CYP1B1;LPXN
AMP Metabolic Process (GO:0046033)	1/11	0.220626	0.507504	0	0	4.37181	6.60706	NT5E
Regulation Of Cytoplasmic Transport (GO:1903649)	1/11	0.220626	0.507504	0	0	4.37181	6.60706	CHMP3
Regulation Of Epithelial Cell Apoptotic Process (GO:1904035)	1/11	0.220626	0.507504	0	0	4.37181	6.60706	MDK
Regulation Of Fatty Acid Metabolic Process (GO:0019217)	1/11	0.220626	0.507504	0	0	4.37181	6.60706	PDK4
Regulation Of Leukocyte Cell-Cell Adhesion (GO:1903037)	1/11	0.220626	0.507504	0	0	4.37181	6.60706	MDK
Regulation Of Microtubule-Based Movement (GO:0060632)	1/11	0.220626	0.507504	0	0	4.37181	6.60706	LAMP1
Aspartate Family Amino Acid Catabolic Process (GO:0009068)	1/11	0.220626	0.507504	0	0	4.37181	6.60706	PIPOX
Brain Morphogenesis (GO:0048854)	1/11	0.220626	0.507504	0	0	4.37181	6.60706	FBXW11
Calcineurin-Mediated Signaling (GO:0097720)	1/11	0.220626	0.507504	0	0	4.37181	6.60706	NFATC3
Regulation Of Protein K63-linked Ubiquitination (GO:1900044)	1/11	0.220626	0.507504	0	0	4.37181	6.60706	SASH1
Cellular Response To Fluid Shear Stress (GO:0071498)	1/11	0.220626	0.507504	0	0	4.37181	6.60706	KLF4
Regulation Of Type II Interferon-Mediated Signaling Pathway (GO:0060334)	1/11	0.220626	0.507504	0	0	4.37181	6.60706	PTPN2
Central Nervous System Myelination (GO:0022010)	1/11	0.220626	0.507504	0	0	4.37181	6.60706	GPM6B
Cytidine To Uridine Editing (GO:0016554)	1/11	0.220626	0.507504	0	0	4.37181	6.60706	APOBEC3F
Desensitization Of G Protein-Coupled Receptor Signaling Pathway (GO:0002029)	1/11	0.220626	0.507504	0	0	4.37181	6.60706	GTF2H2
Self Proteolysis (GO:0097264)	1/11	0.220626	0.507504	0	0	4.37181	6.60706	LGMN
Sulfate Transport (GO:0008272)	1/11	0.220626	0.507504	0	0	4.37181	6.60706	SLC26A2
Ganglion Development (GO:0061548)	1/11	0.220626	0.507504	0	0	4.37181	6.60706	NELL2
Vitamin D Metabolic Process (GO:0042359)	1/11	0.220626	0.507504	0	0	4.37181	6.60706	LGMN
Histone H2A Ubiquitination (GO:0033522)	1/11	0.220626	0.507504	0	0	4.37181	6.60706	BRCA2
Intestinal Absorption (GO:0050892)	1/11	0.220626	0.507504	0	0	4.37181	6.60706	SLC46A1
Lipoprotein Transport (GO:0042953)	1/11	0.220626	0.507504	0	0	4.37181	6.60706	SURF4
Lysosomal Membrane Organization (GO:0097212)	1/11	0.220626	0.507504	0	0	4.37181	6.60706	CHMP3
Macrophage Activation Involved In Immune Response (GO:0002281)	1/11	0.220626	0.507504	0	0	4.37181	6.60706	TYROBP
Macrophage Chemotaxis (GO:0048246)	1/11	0.220626	0.507504	0	0	4.37181	6.60706	CCL2
Mitochondrial Genome Maintenance (GO:0000002)	1/11	0.220626	0.507504	0	0	4.37181	6.60706	TOP3A
Mitochondrion Distribution (GO:0048311)	1/11	0.220626	0.507504	0	0	4.37181	6.60706	ATCAY
Negative Regulation Of Bone Remodeling (GO:0046851)	1/11	0.220626	0.507504	0	0	4.37181	6.60706	GREM1
Negative Regulation Of Cyclase Activity (GO:0031280)	1/11	0.220626	0.507504	0	0	4.37181	6.60706	GNAI3
Negative Regulation Of Leukocyte Apoptotic Process (GO:2000107)	1/11	0.220626	0.507504	0	0	4.37181	6.60706	HCLS1
Negative Regulation Of Leukocyte Chemotaxis (GO:0002689)	1/11	0.220626	0.507504	0	0	4.37181	6.60706	GREM1
Nucleoside Phosphate Catabolic Process (GO:1901292)	1/11	0.220626	0.507504	0	0	4.37181	6.60706	ENTPD6
Organic Cyclic Compound Catabolic Process (GO:1901361)	1/11	0.220626	0.507504	0	0	4.37181	6.60706	HSD17B14
Pentose-Phosphate Shunt (GO:0006098)	1/11	0.220626	0.507504	0	0	4.37181	6.60706	RBKS
Polyamine Metabolic Process (GO:0006595)	1/11	0.220626	0.507504	0	0	4.37181	6.60706	AOC1
Positive Regulation Of Circadian Rhythm (GO:0042753)	1/11	0.220626	0.507504	0	0	4.37181	6.60706	FBXW11
Positive Regulation Of Coagulation (GO:0050820)	1/11	0.220626	0.507504	0	0	4.37181	6.60706	HPSE
Positive Regulation Of Hemostasis (GO:1900048)	1/11	0.220626	0.507504	0	0	4.37181	6.60706	HPSE
Positive Regulation Of Keratinocyte Proliferation (GO:0010838)	1/11	0.220626	0.507504	0	0	4.37181	6.60706	MDK
Positive Regulation Of Mitotic Cell Cycle Spindle Assembly Checkpoint (GO:0090267)	1/11	0.220626	0.507504	0	0	4.37181	6.60706	CDCA8
Positive Regulation Of Muscle Contraction (GO:0045933)	1/11	0.220626	0.507504	0	0	4.37181	6.60706	CACNB1
Positive Regulation Of Spindle Checkpoint (GO:0090232)	1/11	0.220626	0.507504	0	0	4.37181	6.60706	CDCA8
Regulation Of T-helper 17 Cell Differentiation (GO:2000319)	1/11	0.220626	0.507504	0	0	4.37181	6.60706	RC3H2
Regulation Of Adipose Tissue Development (GO:1904177)	1/11	0.220626	0.507504	0	0	4.37181	6.60706	PLAAT3
Regulation Of Cell Cycle Checkpoint (GO:1901976)	1/11	0.220626	0.507504	0	0	4.37181	6.60706	BRCA2
Gene Expression (GO:0010467)	9/296	0.220953	0.507759	0	0	1.37615	2.07772	MRPS17;TSPAN15;RPL21;RPL37A;RPL35A;KPNA4;ZNF830;HARS2;MRRF
Ras Protein Signal Transduction (GO:0007265)	5/144	0.22185	0.50932	0	0	1.57632	2.37355	HACE1;NKIRAS1;GNA12;KRAS;HRAS
Cellular Response To Reactive Oxygen Species (GO:0034614)	3/73	0.224493	0.513423	0	0	1.87628	2.80299	MAPK9;CYP1B1;PTPRK
Positive Regulation Of Secretion By Cell (GO:1903532)	3/73	0.224493	0.513423	0	0	1.87628	2.80299	P2RX4;RAB9A;CD33
Regulation Of Cytokine-Mediated Signaling Pathway (GO:0001959)	2/40	0.225556	0.513423	0	0	2.30281	3.42931	SPPL2A;PTPN2
Regulation Of Protein Dephosphorylation (GO:0035304)	2/40	0.225556	0.513423	0	0	2.30281	3.42931	ENSA;DYNLL1
Establishment Or Maintenance Of Epithelial Cell Apical/Basal Polarity (GO:0045197)	2/40	0.225556	0.513423	0	0	2.30281	3.42931	PRKCZ;PARD3B
Water-Soluble Vitamin Metabolic Process (GO:0006767)	2/40	0.225556	0.513423	0	0	2.30281	3.42931	ABCD4;SLC46A1
Negative Regulation Of Secretion By Cell (GO:1903531)	2/40	0.225556	0.513423	0	0	2.30281	3.42931	VAMP8;VAMP3
Positive Regulation Of Monoatomic Ion Transport (GO:0043270)	2/40	0.225556	0.513423	0	0	2.30281	3.42931	P2RX4;ORAI1
Positive Regulation Of Protein Kinase Activity (GO:0045860)	5/145	0.225921	0.513423	0	0	1.56498	2.32802	CSF1R;CSF1;AXIN1;JTB;LTF
Positive Regulation Of Cell Motility (GO:2000147)	7/221	0.227992	0.513423	0	0	1.43436	2.12062	COL1A1;CSF1R;GPNMB;CSF1;CLEC7A;MDK;HRAS
Macromolecule Biosynthetic Process (GO:0009059)	6/183	0.228224	0.513423	0	0	1.48593	2.19535	MRPS17;RPL21;RPL37A;RPL35A;HARS2;MRRF
Negative Regulation Of Response To External Stimulus (GO:0032102)	5/146	0.230013	0.513423	0	0	1.5538	2.28349	ARNT;KLF4;AURKB;PTPN2;LTF
Neuron Projection Morphogenesis (GO:0048812)	5/146	0.230013	0.513423	0	0	1.5538	2.28349	BDNF;S100A6;KIF20B;S100B;SHANK1
Phosphate-Containing Compound Metabolic Process (GO:0006796)	6/184	0.231859	0.513423	0	0	1.4775	2.15956	INPP4B;CERK;PLAAT3;HNMT;XYLB;PLPP1
Regulation Of DNA-templated Transcription (GO:0006355)	48/1922	0.232358	0.513423	0	0	1.132	1.65212	INO80E;MYCBP;KDM8;PTPRK;LIN9;BRCA2;ACVR1B;SALL1;VPS72;DVL3;E2F4;ZNF501;BBS7;LRRFIP1;CIC;YAF2;HRAS;KAT14;FADS1;FZD2;ZNF460;ZBTB14;TAF12;FBXW11;TCF12;NFATC3;AXIN1;ARNT;ZFP91;GTF2H2;FOXP4;KLF4;POU3F1;ETV3;FOSL2;COL1A1;NIF3L1;SFRP2;POLR3C;ZSCAN21;RFXAP;ERF;HCLS1;ZNF358;AJUBA;ZNF653;BRWD3;ENG
Positive Regulation Of Response To Biotic Stimulus (GO:0002833)	2/41	0.233859	0.513423	0	0	2.24365	3.26011	POLR3C;SASH1
Regulation Of Stress Fiber Assembly (GO:0051492)	3/75	0.236363	0.513423	0	0	1.82397	2.63087	TMEFF2;TACSTD2;DYNLL1
T Cell Activation (GO:0042110)	4/111	0.23794	0.513423	0	0	1.6372	2.35058	DPP4;CLEC7A;MDK;PTPN2
Cytoskeleton Organization (GO:0007010)	4/111	0.23794	0.513423	0	0	1.6372	2.35058	MDK;CCL2;AJUBA;BRWD3
Negative Regulation Of Transmembrane Receptor Protein Serine/Threonine Kinase Signaling Pathway (GO:0090101)	4/111	0.23794	0.513423	0	0	1.6372	2.35058	GREM1;SPRED1;PEG10;CHRD
Regulation Of Chromosome Separation (GO:1905818)	1/12	0.238093	0.513423	0	0	3.97417	5.7033	NCAPH
DNA Conformation Change (GO:0071103)	1/12	0.238093	0.513423	0	0	3.97417	5.7033	TOP3A
DNA Deamination (GO:0045006)	1/12	0.238093	0.513423	0	0	3.97417	5.7033	APOBEC3F
NADPH Regeneration (GO:0006740)	1/12	0.238093	0.513423	0	0	3.97417	5.7033	RBKS
Regulation Of Interleukin-5 Production (GO:0032674)	1/12	0.238093	0.513423	0	0	3.97417	5.7033	PRKCZ
Regulation Of Leukocyte Adhesion To Vascular Endothelial Cell (GO:1904994)	1/12	0.238093	0.513423	0	0	3.97417	5.7033	MDK
Adipose Tissue Development (GO:0060612)	1/12	0.238093	0.513423	0	0	3.97417	5.7033	SPTLC2
Aspartate Family Amino Acid Metabolic Process (GO:0009066)	1/12	0.238093	0.513423	0	0	3.97417	5.7033	MSRA
Atrial Cardiac Muscle Tissue Development (GO:0003228)	1/12	0.238093	0.513423	0	0	3.97417	5.7033	ENG
Biogenic Amine Metabolic Process (GO:0006576)	1/12	0.238093	0.513423	0	0	3.97417	5.7033	HNMT
Regulation Of Platelet-Derived Growth Factor Receptor Signaling Pathway (GO:0010640)	1/12	0.238093	0.513423	0	0	3.97417	5.7033	NDRG4
Cell-Cell Junction Maintenance (GO:0045217)	1/12	0.238093	0.513423	0	0	3.97417	5.7033	CSF1R
Regulation Of Retinoic Acid Receptor Signaling Pathway (GO:0048385)	1/12	0.238093	0.513423	0	0	3.97417	5.7033	CYP26A1
Regulation Of Retrograde Protein Transport, ER To Cytosol (GO:1904152)	1/12	0.238093	0.513423	0	0	3.97417	5.7033	YOD1
Cellular Response To Leucine Starvation (GO:1990253)	1/12	0.238093	0.513423	0	0	3.97417	5.7033	SESN3
Regulation Of Transcription From RNA Polymerase II Promoter In Response To Stress (GO:0043618)	1/12	0.238093	0.513423	0	0	3.97417	5.7033	ARNT
Relaxation Of Cardiac Muscle (GO:0055119)	1/12	0.238093	0.513423	0	0	3.97417	5.7033	P2RX4
Defense Response To Tumor Cell (GO:0002357)	1/12	0.238093	0.513423	0	0	3.97417	5.7033	KLF4
Detection Of Bacterium (GO:0016045)	1/12	0.238093	0.513423	0	0	3.97417	5.7033	HLA-A
Secretion (GO:0046903)	1/12	0.238093	0.513423	0	0	3.97417	5.7033	FBLN5
Semaphorin-Plexin Signaling Pathway Involved In Neuron Projection Guidance (GO:1902285)	1/12	0.238093	0.513423	0	0	3.97417	5.7033	NELL2
Sphingomyelin Metabolic Process (GO:0006684)	1/12	0.238093	0.513423	0	0	3.97417	5.7033	SMPD3
Steroid Catabolic Process (GO:0006706)	1/12	0.238093	0.513423	0	0	3.97417	5.7033	HSD17B14
Fatty Acid Elongation (GO:0030497)	1/12	0.238093	0.513423	0	0	3.97417	5.7033	ELOVL5
tRNA 5'-Leader Removal (GO:0001682)	1/12	0.238093	0.513423	0	0	3.97417	5.7033	RPP25
Fatty Acid Transmembrane Transport (GO:1902001)	1/12	0.238093	0.513423	0	0	3.97417	5.7033	ABCD4
Folic Acid Metabolic Process (GO:0046655)	1/12	0.238093	0.513423	0	0	3.97417	5.7033	SLC46A1
Very Long-Chain Fatty Acid Biosynthetic Process (GO:0042761)	1/12	0.238093	0.513423	0	0	3.97417	5.7033	ELOVL5
Histone Monoubiquitination (GO:0010390)	1/12	0.238093	0.513423	0	0	3.97417	5.7033	BRCA2
Ionotropic Glutamate Receptor Signaling Pathway (GO:0035235)	1/12	0.238093	0.513423	0	0	3.97417	5.7033	CLN3
Lipoprotein Localization (GO:0044872)	1/12	0.238093	0.513423	0	0	3.97417	5.7033	SURF4
Macrophage Migration (GO:1905517)	1/12	0.238093	0.513423	0	0	3.97417	5.7033	CCL2
Negative Regulation By Host Of Viral Process (GO:0044793)	1/12	0.238093	0.513423	0	0	3.97417	5.7033	LTF
Negative Regulation Of Cardiac Muscle Hypertrophy (GO:0010614)	1/12	0.238093	0.513423	0	0	3.97417	5.7033	P2RX4
Negative Regulation Of Mononuclear Cell Migration (GO:0071676)	1/12	0.238093	0.513423	0	0	3.97417	5.7033	GREM1
Negative Regulation Of Substrate Adhesion-Dependent Cell Spreading (GO:1900025)	1/12	0.238093	0.513423	0	0	3.97417	5.7033	TACSTD2
Nuclear Body Organization (GO:0030575)	1/12	0.238093	0.513423	0	0	3.97417	5.7033	HABP4
Positive Regulation Of ERAD Pathway (GO:1904294)	1/12	0.238093	0.513423	0	0	3.97417	5.7033	UBQLN1
Positive Regulation Of T-helper Cell Differentiation (GO:0045624)	1/12	0.238093	0.513423	0	0	3.97417	5.7033	PRKCZ
Positive Regulation Of Cellular Extravasation (GO:0002693)	1/12	0.238093	0.513423	0	0	3.97417	5.7033	MDK
Positive Regulation Of Insulin Receptor Signaling Pathway (GO:0046628)	1/12	0.238093	0.513423	0	0	3.97417	5.7033	PRKCZ
Positive Regulation Of Myeloid Leukocyte Mediated Immunity (GO:0002888)	1/12	0.238093	0.513423	0	0	3.97417	5.7033	TYROBP
Positive Regulation Of Ruffle Assembly (GO:1900029)	1/12	0.238093	0.513423	0	0	3.97417	5.7033	HRAS
Protein Insertion Into Mitochondrial Inner Membrane (GO:0045039)	1/12	0.238093	0.513423	0	0	3.97417	5.7033	TIMM22
Quinone Biosynthetic Process (GO:1901663)	1/12	0.238093	0.513423	0	0	3.97417	5.7033	PDSS2
Regulation Of SNARE Complex Assembly (GO:0035542)	1/12	0.238093	0.513423	0	0	3.97417	5.7033	PRRT2
DNA Integrity Checkpoint Signaling (GO:0031570)	2/42	0.242179	0.51875	0	0	2.18744	3.10197	HUS1;FBXO6
Regulation Of Neurotransmitter Receptor Activity (GO:0099601)	2/42	0.242179	0.51875	0	0	2.18744	3.10197	DLGAP3;SHANK1
Regulation Of Osteoclast Differentiation (GO:0045670)	2/42	0.242179	0.51875	0	0	2.18744	3.10197	CSF1;FBN1
Cardiac Ventricle Morphogenesis (GO:0003208)	2/42	0.242179	0.51875	0	0	2.18744	3.10197	SFRP2;ENG
Cellular Response To Glucose Starvation (GO:0042149)	2/42	0.242179	0.51875	0	0	2.18744	3.10197	SESN3;ATG14
Wnt Signaling Pathway (GO:0016055)	3/76	0.242338	0.51875	0	0	1.79889	2.54979	SFRP2;FZD2;DVL3
Transcription Initiation At RNA Polymerase II Promoter (GO:0006367)	3/76	0.242338	0.51875	0	0	1.79889	2.54979	TAF12;ELOB;GTF2H2
Negative Regulation Of Defense Response (GO:0031348)	4/112	0.242784	0.51875	0	0	1.62196	2.29601	ARNT;KLF4;AURKB;PTPN2
Regulation Of Protein Ubiquitination (GO:0031396)	4/113	0.247651	0.51875	0	0	1.60699	2.24294	SVBP;AXIN1;UBQLN1;SASH1
Sphingolipid Biosynthetic Process (GO:0030148)	3/77	0.248338	0.51875	0	0	1.77449	2.4718	SPTLC2;ELOVL5;PLPP1
Monoatomic Cation Homeostasis (GO:0055080)	3/77	0.248338	0.51875	0	0	1.77449	2.4718	HFE;SLC11A2;SLC39A6
Negative Regulation Of Blood Vessel Morphogenesis (GO:2000181)	3/77	0.248338	0.51875	0	0	1.77449	2.4718	SPRED1;KLF4;HSPG2
Negative Regulation Of Transforming Growth Factor Beta Receptor Signaling Pathway (GO:0030512)	3/77	0.248338	0.51875	0	0	1.77449	2.4718	SPRED1;PEG10;FBN1
Positive Regulation Of JNK Cascade (GO:0046330)	3/77	0.248338	0.51875	0	0	1.77449	2.4718	AXIN1;ZNF622;HRAS
Positive Regulation Of Response To Stimulus (GO:0048584)	3/77	0.248338	0.51875	0	0	1.77449	2.4718	IFIH1;INO80E;TMEM161A
Positive Regulation Of Synaptic Transmission (GO:0050806)	3/77	0.248338	0.51875	0	0	1.77449	2.4718	CCL2;PRKCZ;LGMN
Regulation Of Endothelial Cell Apoptotic Process (GO:2000351)	2/43	0.250511	0.51875	0	0	2.13398	2.95397	CD40;CCL2
Response To Amyloid-Beta (GO:1904645)	2/43	0.250511	0.51875	0	0	2.13398	2.95397	CACNB1;LGMN
Neurotransmitter Secretion (GO:0007269)	2/43	0.250511	0.51875	0	0	2.13398	2.95397	PTPRN2;CPLX1
Regulation Of JUN Kinase Activity (GO:0043506)	2/43	0.250511	0.51875	0	0	2.13398	2.95397	DVL3;SASH1
Regulation Of Cytoskeleton Organization (GO:0051493)	4/114	0.252538	0.51875	0	0	1.5923	2.19131	CLN3;DYNLL1;HRAS;GPM6B
Negative Regulation Of Canonical Wnt Signaling Pathway (GO:0090090)	4/114	0.252538	0.51875	0	0	1.5923	2.19131	GREM1;SFRP2;MDK;AXIN1
Long-Chain Fatty Acid Metabolic Process (GO:0001676)	3/78	0.254361	0.51875	0	0	1.75074	2.39677	ELOVL5;CYP1B1;FADS1
Proteolysis Involved In Protein Catabolic Process (GO:0051603)	3/78	0.254361	0.51875	0	0	1.75074	2.39677	FBXL17;MARCHF6;LGMN
Cellular Response To Organic Cyclic Compound (GO:0071407)	5/152	0.254996	0.51875	0	0	1.48992	2.03598	AOC1;P2RX4;FES;CYP1B1;CCL2
GTP Metabolic Process (GO:0046039)	1/13	0.25517	0.51875	0	0	3.6428	4.97543	GNAI3
N-terminal Protein Amino Acid Modification (GO:0031365)	1/13	0.25517	0.51875	0	0	3.6428	4.97543	METAP2
Amyloid Precursor Protein Catabolic Process (GO:0042987)	1/13	0.25517	0.51875	0	0	3.6428	4.97543	CLN3
Regulation Of Oxidoreductase Activity (GO:0051341)	1/13	0.25517	0.51875	0	0	3.6428	4.97543	FDX1
Cardiac Left Ventricle Morphogenesis (GO:0003214)	1/13	0.25517	0.51875	0	0	3.6428	4.97543	SFRP2
Cardiocyte Differentiation (GO:0035051)	1/13	0.25517	0.51875	0	0	3.6428	4.97543	GREM1
Relaxation Of Muscle (GO:0090075)	1/13	0.25517	0.51875	0	0	3.6428	4.97543	P2RX4
Chondroitin Sulfate Biosynthetic Process (GO:0030206)	1/13	0.25517	0.51875	0	0	3.6428	4.97543	CHSY3
Cranial Nerve Development (GO:0021545)	1/13	0.25517	0.51875	0	0	3.6428	4.97543	SALL1
Endolysosomal Toll-Like Receptor Signaling Pathway (GO:0140894)	1/13	0.25517	0.51875	0	0	3.6428	4.97543	RFTN1
Endoplasmic Reticulum Mannose Trimming (GO:1904380)	1/13	0.25517	0.51875	0	0	3.6428	4.97543	MARCHF6
Sphingoid Biosynthetic Process (GO:0046520)	1/13	0.25517	0.51875	0	0	3.6428	4.97543	SPTLC2
Sphingosine Biosynthetic Process (GO:0046512)	1/13	0.25517	0.51875	0	0	3.6428	4.97543	SPTLC2
Ether Lipid Metabolic Process (GO:0046485)	1/13	0.25517	0.51875	0	0	3.6428	4.97543	PLAAT3
Extracellular Transport (GO:0006858)	1/13	0.25517	0.51875	0	0	3.6428	4.97543	ARRDC1
Ubiquinone Biosynthetic Process (GO:0006744)	1/13	0.25517	0.51875	0	0	3.6428	4.97543	PDSS2
Immune Response-Regulating Cell Surface Receptor Signaling Pathway (GO:0002768)	1/13	0.25517	0.51875	0	0	3.6428	4.97543	CD40
Membrane Depolarization (GO:0051899)	1/13	0.25517	0.51875	0	0	3.6428	4.97543	P2RX4
Membrane Protein Intracellular Domain Proteolysis (GO:0031293)	1/13	0.25517	0.51875	0	0	3.6428	4.97543	SPPL2A
Mitochondrial DNA Metabolic Process (GO:0032042)	1/13	0.25517	0.51875	0	0	3.6428	4.97543	TOP3A
Negative Regulation Of T Cell Differentiation (GO:0045581)	1/13	0.25517	0.51875	0	0	3.6428	4.97543	MDK
Negative Regulation Of Bone Mineralization (GO:0030502)	1/13	0.25517	0.51875	0	0	3.6428	4.97543	GREM1
Negative Regulation Of Cartilage Development (GO:0061037)	1/13	0.25517	0.51875	0	0	3.6428	4.97543	GREM1
Negative Regulation Of Cell Activation (GO:0050866)	1/13	0.25517	0.51875	0	0	3.6428	4.97543	CD200
Negative Regulation Of Cell Migration Involved In Sprouting Angiogenesis (GO:0090051)	1/13	0.25517	0.51875	0	0	3.6428	4.97543	KLF4
Negative Regulation Of Lyase Activity (GO:0051350)	1/13	0.25517	0.51875	0	0	3.6428	4.97543	GNAI3
Nucleotide-Sugar Metabolic Process (GO:0009225)	1/13	0.25517	0.51875	0	0	3.6428	4.97543	FUT8
Peptidyl-Methionine Modification (GO:0018206)	1/13	0.25517	0.51875	0	0	3.6428	4.97543	METAP2
Peptidyl-Tyrosine Autophosphorylation (GO:0038083)	1/13	0.25517	0.51875	0	0	3.6428	4.97543	DDR1
Positive Regulation Of T-helper 17 Type Immune Response (GO:2000318)	1/13	0.25517	0.51875	0	0	3.6428	4.97543	CLEC7A
Positive Regulation Of Cellular Response To Insulin Stimulus (GO:1900078)	1/13	0.25517	0.51875	0	0	3.6428	4.97543	PRKCZ
Positive Regulation Of Cyclase Activity (GO:0031281)	1/13	0.25517	0.51875	0	0	3.6428	4.97543	ORAI1
Positive Regulation Of Fatty Acid Biosynthetic Process (GO:0045723)	1/13	0.25517	0.51875	0	0	3.6428	4.97543	ELOVL5
Positive Regulation Of Leukocyte Degranulation (GO:0043302)	1/13	0.25517	0.51875	0	0	3.6428	4.97543	LAMP1
Positive Regulation Of Type 2 Immune Response (GO:0002830)	1/13	0.25517	0.51875	0	0	3.6428	4.97543	PRKCZ
Protein Import Into Peroxisome Matrix (GO:0016558)	1/13	0.25517	0.51875	0	0	3.6428	4.97543	PEX16
Protein Localization To Phagophore Assembly Site (GO:0034497)	1/13	0.25517	0.51875	0	0	3.6428	4.97543	WIPI1
Protein Localization To Synapse (GO:0035418)	1/13	0.25517	0.51875	0	0	3.6428	4.97543	SHANK1
Regulation Of ERBB Signaling Pathway (GO:1901184)	1/13	0.25517	0.51875	0	0	3.6428	4.97543	LGMN
Regulation Of T-helper 17 Type Immune Response (GO:2000316)	1/13	0.25517	0.51875	0	0	3.6428	4.97543	CLEC7A
Regulation Of Cellular Ketone Metabolic Process (GO:0010565)	1/13	0.25517	0.51875	0	0	3.6428	4.97543	PDK4
Regulation Of Insulin Receptor Signaling Pathway (GO:0046626)	2/44	0.258852	0.522608	0	0	2.08307	2.81526	PRKCZ;PTPN2
Embryonic Organ Morphogenesis (GO:0048562)	2/44	0.258852	0.522608	0	0	2.08307	2.81526	MFAP2;FBN1
Mitotic Spindle Assembly (GO:0090307)	2/44	0.258852	0.522608	0	0	2.08307	2.81526	CDCA8;AURKB
Negative Regulation Of Immune System Process (GO:0002683)	2/44	0.258852	0.522608	0	0	2.08307	2.81526	RAB7B;CD200
Nucleus Organization (GO:0006997)	2/44	0.258852	0.522608	0	0	2.08307	2.81526	REEP4;CHMP3
Positive Regulation Of Leukocyte Cell-Cell Adhesion (GO:1903039)	2/44	0.258852	0.522608	0	0	2.08307	2.81526	MDK;CCL2
Positive Regulation Of Osteoblast Differentiation (GO:0045669)	2/44	0.258852	0.522608	0	0	2.08307	2.81526	SCUBE3;LTF
Regulation Of B Cell Proliferation (GO:0030888)	2/44	0.258852	0.522608	0	0	2.08307	2.81526	CD40;TYROBP
Cellular Response To UV (GO:0034644)	3/79	0.260404	0.525289	0	0	1.72762	2.32455	TMEM161A;PTPRK;AURKB
Negative Regulation Of Multicellular Organismal Process (GO:0051241)	7/231	0.261557	0.525352	0	0	1.36961	1.8368	SPRED1;SFRP2;GPNMB;MDK;ACOT11;TACSTD2;BRCA2
Epithelium Development (GO:0060429)	5/154	0.263469	0.525352	0	0	1.46977	1.9604	NDRG4;SALL1;SPINT1;DHRS9;ZNF358
Regulation Of I-kappaB kinase/NF-kappaB Signaling (GO:0043122)	7/232	0.26499	0.525352	0	0	1.36346	1.81076	CD40;CLEC7A;RBCK1;S100B;TMEM106A;LTF;TRIM34
Regulation Of Cytokinesis (GO:0032465)	3/80	0.266465	0.525352	0	0	1.70509	2.25501	KIF20A;KIF20B;AURKB
Calcium Ion Transmembrane Transport (GO:0070588)	3/80	0.266465	0.525352	0	0	1.70509	2.25501	CACNB1;P2RX4;ORAI1
Wound Healing (GO:0042060)	3/80	0.266465	0.525352	0	0	1.70509	2.25501	CHMP3;HPSE;PPL
Regulation Of Cellular Metabolic Process (GO:0031323)	2/45	0.267195	0.525352	0	0	2.03452	2.68511	PDK4;CYP1B1
Chromosome Organization (GO:0051276)	2/45	0.267195	0.525352	0	0	2.03452	2.68511	CDCA8;H1-1
Negative Regulation Of Response To Biotic Stimulus (GO:0002832)	2/45	0.267195	0.525352	0	0	2.03452	2.68511	AURKB;LTF
Regulation Of Apoptotic Signaling Pathway (GO:2001233)	2/45	0.267195	0.525352	0	0	2.03452	2.68511	BDNF;TMBIM1
Cellular Response To Growth Factor Stimulus (GO:0071363)	5/155	0.26773	0.525352	0	0	1.45989	1.92381	CLEC3B;CCL2;ACVR1B;KLF4;LGMN
Positive Regulation Of Nucleic Acid-Templated Transcription (GO:1903508)	15/557	0.268878	0.525352	0	0	1.21503	1.59594	INO80E;FZD2;TAF12;FBXW11;KDM8;AXIN1;KLF4;BRCA2;POU3F1;COL1A1;NIF3L1;SALL1;VPS72;DVL3;YAF2
Regulation Of Exit From Mitosis (GO:0007096)	1/14	0.271865	0.525352	0	0	3.36242	4.37937	MAD2L1BP
Regulation Of Leukocyte Activation (GO:0002694)	1/14	0.271865	0.525352	0	0	3.36242	4.37937	CD200
Regulation Of Mast Cell Degranulation (GO:0043304)	1/14	0.271865	0.525352	0	0	3.36242	4.37937	FES
Regulation Of Neuron Projection Arborization (GO:0150011)	1/14	0.271865	0.525352	0	0	3.36242	4.37937	DVL3
Blood Coagulation, Fibrin Clot Formation (GO:0072378)	1/14	0.271865	0.525352	0	0	3.36242	4.37937	F13A1
Bone Morphogenesis (GO:0060349)	1/14	0.271865	0.525352	0	0	3.36242	4.37937	LTF
Cellular Response To ATP (GO:0071318)	1/14	0.271865	0.525352	0	0	3.36242	4.37937	P2RX4
Cellular Response To Exogenous dsRNA (GO:0071360)	1/14	0.271865	0.525352	0	0	3.36242	4.37937	IFIH1
Regulation Of Transposition (GO:0010528)	1/14	0.271865	0.525352	0	0	3.36242	4.37937	APOBEC3F
Resolution Of Meiotic Recombination Intermediates (GO:0000712)	1/14	0.271865	0.525352	0	0	3.36242	4.37937	FANCM
Establishment Of Protein Localization To Chromosome (GO:0070199)	1/14	0.271865	0.525352	0	0	3.36242	4.37937	BRCA2
tRNA 5'-End Processing (GO:0099116)	1/14	0.271865	0.525352	0	0	3.36242	4.37937	RPP25
Glucosamine-Containing Compound Metabolic Process (GO:1901071)	1/14	0.271865	0.525352	0	0	3.36242	4.37937	RENBP
Ubiquinone Metabolic Process (GO:0006743)	1/14	0.271865	0.525352	0	0	3.36242	4.37937	PDSS2
Histone H2A Monoubiquitination (GO:0035518)	1/14	0.271865	0.525352	0	0	3.36242	4.37937	BRCA2
Lipoprotein Biosynthetic Process (GO:0042158)	1/14	0.271865	0.525352	0	0	3.36242	4.37937	WIPI1
Mammary Gland Epithelium Development (GO:0061180)	1/14	0.271865	0.525352	0	0	3.36242	4.37937	CSF1R
Mitotic intra-S DNA Damage Checkpoint Signaling (GO:0031573)	1/14	0.271865	0.525352	0	0	3.36242	4.37937	HUS1
Monosaccharide Transmembrane Transport (GO:0015749)	1/14	0.271865	0.525352	0	0	3.36242	4.37937	SLC2A9
Negative Regulation Of T Cell Mediated Immunity (GO:0002710)	1/14	0.271865	0.525352	0	0	3.36242	4.37937	HFE
Negative Regulation Of Chondrocyte Differentiation (GO:0032331)	1/14	0.271865	0.525352	0	0	3.36242	4.37937	GREM1
Negative Regulation Of mRNA Splicing, Via Spliceosome (GO:0048025)	1/14	0.271865	0.525352	0	0	3.36242	4.37937	RNPS1
Negative Regulation Of Peptidyl-Threonine Phosphorylation (GO:0010801)	1/14	0.271865	0.525352	0	0	3.36242	4.37937	SPRED1
Negative Regulation Of Receptor Signaling Pathway Via STAT (GO:1904893)	1/14	0.271865	0.525352	0	0	3.36242	4.37937	PTPN2
Negative Regulation Of Single Stranded Viral RNA Replication Via Double Stranded DNA Intermediate (GO:0045869)	1/14	0.271865	0.525352	0	0	3.36242	4.37937	APOBEC3F
Negative Regulation Of Smooth Muscle Cell Migration (GO:0014912)	1/14	0.271865	0.525352	0	0	3.36242	4.37937	NDRG4
Pancreas Development (GO:0031016)	1/14	0.271865	0.525352	0	0	3.36242	4.37937	SELENOT
Positive Regulation Of Adaptive Immune Response Based On Somatic Recombination Of Immune Receptors Built From Immunoglobulin Superfamily Domains (GO:0002824)	1/14	0.271865	0.525352	0	0	3.36242	4.37937	CLEC7A
Positive Regulation Of Exosomal Secretion (GO:1903543)	1/14	0.271865	0.525352	0	0	3.36242	4.37937	SMPD3
Positive Regulation Of Long-Term Synaptic Potentiation (GO:1900273)	1/14	0.271865	0.525352	0	0	3.36242	4.37937	LGMN
Positive Regulation Of Lyase Activity (GO:0051349)	1/14	0.271865	0.525352	0	0	3.36242	4.37937	ORAI1
Positive Regulation Of Mitochondrial Translation (GO:0070131)	1/14	0.271865	0.525352	0	0	3.36242	4.37937	COA3
Positive Regulation Of Response To Cytokine Stimulus (GO:0060760)	1/14	0.271865	0.525352	0	0	3.36242	4.37937	IFIH1
Positive Regulation Of Telomere Maintenance In Response To DNA Damage (GO:1904507)	1/14	0.271865	0.525352	0	0	3.36242	4.37937	INO80E
Protein Activation Cascade (GO:0072376)	1/14	0.271865	0.525352	0	0	3.36242	4.37937	F13A1
Protein Homotrimerization (GO:0070207)	1/14	0.271865	0.525352	0	0	3.36242	4.37937	PXDN
Protein Transport To Vacuole Involved In Ubiquitin-Dependent Protein Catabolic Process Via The Multivesicular Body Sorting Pathway (GO:0043328)	1/14	0.271865	0.525352	0	0	3.36242	4.37937	VPS37B
Protein Trimerization (GO:0070206)	1/14	0.271865	0.525352	0	0	3.36242	4.37937	PXDN
Regulation Of Branching Involved In Ureteric Bud Morphogenesis (GO:0090189)	1/14	0.271865	0.525352	0	0	3.36242	4.37937	TACSTD2
Positive Regulation Of Cell Cycle Process (GO:0090068)	4/118	0.272277	0.525715	0	0	1.53612	1.99839	CDCA8;KIF20B;NCAPH;AURKB
Regulation Of Cytokine Production Involved In Inflammatory Response (GO:1900015)	2/46	0.275538	0.52896	0	0	1.98818	2.56282	MAPK9;CLEC7A
Antiviral Innate Immune Response (GO:0140374)	2/46	0.275538	0.52896	0	0	1.98818	2.56282	IFIH1;MX1
Replication Fork Processing (GO:0031297)	2/46	0.275538	0.52896	0	0	1.98818	2.56282	FANCM;BRCA2
Vacuolar Transport (GO:0007034)	2/46	0.275538	0.52896	0	0	1.98818	2.56282	CHMP3;VPS37B
Intracellular Protein Transmembrane Transport (GO:0065002)	2/46	0.275538	0.52896	0	0	1.98818	2.56282	RTN2;PEX16
Mitotic G2/M Transition Checkpoint (GO:0044818)	2/46	0.275538	0.52896	0	0	1.98818	2.56282	HUS1;ZNF830
Positive Regulation Of Peptide Hormone Secretion (GO:0090277)	2/46	0.275538	0.52896	0	0	1.98818	2.56282	HFE;SELENOT
Endomembrane System Organization (GO:0010256)	6/196	0.276759	0.53087	0	0	1.38333	1.77704	RAB30;HACE1;REEP4;SURF4;ZNF501;PLEKHJ1
Regulation Of Protein Kinase Activity (GO:0045859)	4/119	0.277254	0.531384	0	0	1.52268	1.95333	SPRED1;CSF1;AXIN1;JTB
Regulation Of Phosphorylation (GO:0042325)	3/82	0.278635	0.532317	0	0	1.66176	2.12348	FN1;ATG14;DYNLL1
Peptidyl-Serine Phosphorylation (GO:0018105)	5/158	0.280601	0.532317	0	0	1.43105	1.81861	MAPK9;MAPKAPK3;PKN3;PRKX;PRKCZ
Regulation Of Wound Healing (GO:0061041)	2/47	0.283875	0.532317	0	0	1.9439	2.4478	CLEC7A;HRAS
Insulin Receptor Signaling Pathway (GO:0008286)	2/47	0.283875	0.532317	0	0	1.9439	2.4478	PDK4;PTPN2
Positive Regulation Of Epithelial To Mesenchymal Transition (GO:0010718)	2/47	0.283875	0.532317	0	0	1.9439	2.4478	COL1A1;MDK
Positive Regulation Of Ubiquitin-Dependent Protein Catabolic Process (GO:2000060)	3/83	0.28474	0.532317	0	0	1.6409	2.06126	AXIN1;ELOB;BBS7
DNA Double-Strand Break Processing (GO:0000729)	1/15	0.288187	0.532317	0	0	3.12208	3.88433	RNF138
Golgi To Endosome Transport (GO:0006895)	1/15	0.288187	0.532317	0	0	3.12208	3.88433	WIPI1
N-acetylglucosamine Metabolic Process (GO:0006044)	1/15	0.288187	0.532317	0	0	3.12208	3.88433	RENBP
Regulation Of Hormone Secretion (GO:0046883)	1/15	0.288187	0.532317	0	0	3.12208	3.88433	VAMP3
Regulation Of Interleukin-13 Production (GO:0032656)	1/15	0.288187	0.532317	0	0	3.12208	3.88433	PRKCZ
Activation Of NF-kappaB-inducing Kinase Activity (GO:0007250)	1/15	0.288187	0.532317	0	0	3.12208	3.88433	ZFP91
Alpha-Beta T Cell Activation (GO:0046631)	1/15	0.288187	0.532317	0	0	3.12208	3.88433	HLA-A
Cardiac Myofibril Assembly (GO:0055003)	1/15	0.288187	0.532317	0	0	3.12208	3.88433	NEBL
Cellular Response To Estrogen Stimulus (GO:0071391)	1/15	0.288187	0.532317	0	0	3.12208	3.88433	TRIM24
Regulation Of Telomere Maintenance In Response To DNA Damage (GO:1904505)	1/15	0.288187	0.532317	0	0	3.12208	3.88433	INO80E
Cellular Response To Zinc Ion (GO:0071294)	1/15	0.288187	0.532317	0	0	3.12208	3.88433	P2RX4
Dendritic Spine Morphogenesis (GO:0060997)	1/15	0.288187	0.532317	0	0	3.12208	3.88433	SHANK1
Retrograde Axonal Transport (GO:0008090)	1/15	0.288187	0.532317	0	0	3.12208	3.88433	FBXW11
Digestive Tract Morphogenesis (GO:0048546)	1/15	0.288187	0.532317	0	0	3.12208	3.88433	BBS7
Endosome To Lysosome Transport Via Multivesicular Body Sorting Pathway (GO:0032510)	1/15	0.288187	0.532317	0	0	3.12208	3.88433	CHMP3
Sphingolipid Catabolic Process (GO:0030149)	1/15	0.288187	0.532317	0	0	3.12208	3.88433	SMPD3
Sympathetic Nervous System Development (GO:0048485)	1/15	0.288187	0.532317	0	0	3.12208	3.88433	NELL2
Folic Acid-Containing Compound Metabolic Process (GO:0006760)	1/15	0.288187	0.532317	0	0	3.12208	3.88433	SLC46A1
Glutamine Family Amino Acid Catabolic Process (GO:0009065)	1/15	0.288187	0.532317	0	0	3.12208	3.88433	AOC1
Melanosome Transport (GO:0032402)	1/15	0.288187	0.532317	0	0	3.12208	3.88433	BBS7
Mitotic Chromosome Condensation (GO:0007076)	1/15	0.288187	0.532317	0	0	3.12208	3.88433	NCAPH
Negative Regulation Of DNA Replication (GO:0008156)	1/15	0.288187	0.532317	0	0	3.12208	3.88433	S100A11
Negative Regulation Of Cell-Substrate Junction Organization (GO:0150118)	1/15	0.288187	0.532317	0	0	3.12208	3.88433	DYNLL1
Negative Regulation Of Epithelial Cell Differentiation (GO:0030857)	1/15	0.288187	0.532317	0	0	3.12208	3.88433	SPRED1
Negative Regulation Of Focal Adhesion Assembly (GO:0051895)	1/15	0.288187	0.532317	0	0	3.12208	3.88433	DYNLL1
Negative Regulation Of mRNA Processing (GO:0050686)	1/15	0.288187	0.532317	0	0	3.12208	3.88433	RNPS1
Negative Regulation Of Macrophage Activation (GO:0043031)	1/15	0.288187	0.532317	0	0	3.12208	3.88433	CD200
Neurotrophin Signaling Pathway (GO:0038179)	1/15	0.288187	0.532317	0	0	3.12208	3.88433	BDNF
Oogenesis (GO:0048477)	1/15	0.288187	0.532317	0	0	3.12208	3.88433	MDK
Pigment Granule Transport (GO:0051904)	1/15	0.288187	0.532317	0	0	3.12208	3.88433	BBS7
Polyol Biosynthetic Process (GO:0046173)	1/15	0.288187	0.532317	0	0	3.12208	3.88433	ITPKC
Positive Regulation Of DNA Damage Response, Signal Transduction By P53 Class Mediator (GO:0043517)	1/15	0.288187	0.532317	0	0	3.12208	3.88433	SPRED1
Positive Regulation Of Glucose Metabolic Process (GO:0010907)	1/15	0.288187	0.532317	0	0	3.12208	3.88433	PTPN2
Positive Regulation Of Sprouting Angiogenesis (GO:1903672)	1/15	0.288187	0.532317	0	0	3.12208	3.88433	KLF4
Positive Regulation Of Syncytium Formation By Plasma Membrane Fusion (GO:0060143)	1/15	0.288187	0.532317	0	0	3.12208	3.88433	TYROBP
Positive Regulation Of Transmembrane Transport (GO:0034764)	1/15	0.288187	0.532317	0	0	3.12208	3.88433	C3
Protein Localization To Chromosome, Telomeric Region (GO:0070198)	1/15	0.288187	0.532317	0	0	3.12208	3.88433	BRCA2
Receptor Catabolic Process (GO:0032801)	1/15	0.288187	0.532317	0	0	3.12208	3.88433	LGMN
Regulation Of Activin Receptor Signaling Pathway (GO:0032925)	1/15	0.288187	0.532317	0	0	3.12208	3.88433	ACVR1B
Regulation Of Carbohydrate Metabolic Process (GO:0006109)	1/15	0.288187	0.532317	0	0	3.12208	3.88433	PDK4
Regulation Of Cysteine-Type Endopeptidase Activity Involved In Apoptotic Process (GO:0043281)	3/84	0.290857	0.53522	0	0	1.62056	2.00127	CLEC7A;DHCR24;KLF4
Positive Regulation Of Protein Ubiquitination (GO:0031398)	3/84	0.290857	0.53522	0	0	1.62056	2.00127	FANCM;AXIN1;UBQLN1
Cellular Defense Response (GO:0006968)	2/48	0.292203	0.53522	0	0	1.90154	2.33948	LGALS3BP;TYROBP
Cellular Response To Mechanical Stimulus (GO:0071260)	2/48	0.292203	0.53522	0	0	1.90154	2.33948	CD40;HABP4
Cellular Response To Radiation (GO:0071478)	2/48	0.292203	0.53522	0	0	1.90154	2.33948	HUS1;BRCA2
Regulation Of Tumor Necrosis Factor-Mediated Signaling Pathway (GO:0010803)	2/48	0.292203	0.53522	0	0	1.90154	2.33948	SPPL2A;PTPN2
Negative Regulation Of ERK1 And ERK2 Cascade (GO:0070373)	2/48	0.292203	0.53522	0	0	1.90154	2.33948	SPRED1;PTPN2
Positive Regulation Of Reactive Oxygen Species Metabolic Process (GO:2000379)	2/48	0.292203	0.53522	0	0	1.90154	2.33948	TYROBP;CLEC7A
Receptor-Mediated Endocytosis (GO:0006898)	4/122	0.292268	0.53522	0	0	1.48374	1.82512	DPP4;CLN3;GPR107;HSPG2
Monoatomic Cation Transmembrane Transport (GO:0098655)	8/281	0.295537	0.53522	0	0	1.28398	1.56512	CACNB1;SLC36A1;SLC46A1;P2RX4;SLC11A2;SLC39A6;ORAI1;TMEM175
Establishment Of Protein Localization To Organelle (GO:0072594)	3/85	0.296982	0.53522	0	0	1.60071	1.9434	LAMP1;KPNA4;NUTF2
Nuclear-Transcribed mRNA Catabolic Process (GO:0000956)	3/85	0.296982	0.53522	0	0	1.60071	1.9434	CNOT6;RNPS1;RC3H2
Positive Regulation Of Epithelial Cell Proliferation (GO:0050679)	4/123	0.297297	0.53522	0	0	1.47119	1.78459	NELL2;MDK;ARNT;HRAS
Erythrocyte Differentiation (GO:0030218)	2/49	0.300518	0.53522	0	0	1.86099	2.23737	HCLS1;PTPN2
Negative Regulation Of DNA Metabolic Process (GO:0051053)	2/49	0.300518	0.53522	0	0	1.86099	2.23737	H1-1;S100A11
Negative Regulation Of Cysteine-Type Endopeptidase Activity Involved In Apoptotic Process (GO:0043154)	2/49	0.300518	0.53522	0	0	1.86099	2.23737	DHCR24;KLF4
Negative Regulation Of Tumor Necrosis Factor Superfamily Cytokine Production (GO:1903556)	2/49	0.300518	0.53522	0	0	1.86099	2.23737	CD33;LTF
Positive Regulation Of miRNA Metabolic Process (GO:2000630)	2/49	0.300518	0.53522	0	0	1.86099	2.23737	KLF4;HRAS
Protein Dephosphorylation (GO:0006470)	4/124	0.302337	0.53522	0	0	1.45886	1.7451	FBXW11;CTDSP2;PTPRK;PTPN2
Negative Regulation Of Angiogenesis (GO:0016525)	3/86	0.303115	0.53522	0	0	1.58135	1.88756	SPRED1;KLF4;HSPG2
Regulation Of Establishment Of Endothelial Barrier (GO:1903140)	1/16	0.304144	0.53522	0	0	2.9138	3.46816	S1PR2
Regulation Of Fatty Acid Oxidation (GO:0046320)	1/16	0.304144	0.53522	0	0	2.9138	3.46816	PDK4
Activation Of Cysteine-Type Endopeptidase Activity (GO:0097202)	1/16	0.304144	0.53522	0	0	2.9138	3.46816	LGMN
Activin Receptor Signaling Pathway (GO:0032924)	1/16	0.304144	0.53522	0	0	2.9138	3.46816	ACVR1B
Alternative mRNA Splicing, Via Spliceosome (GO:0000380)	1/16	0.304144	0.53522	0	0	2.9138	3.46816	CELF4
Antifungal Innate Immune Response (GO:0061760)	1/16	0.304144	0.53522	0	0	2.9138	3.46816	CLEC7A
Regulation Of Natural Killer Cell Activation (GO:0032814)	1/16	0.304144	0.53522	0	0	2.9138	3.46816	TYROBP
Autonomic Nervous System Development (GO:0048483)	1/16	0.304144	0.53522	0	0	2.9138	3.46816	FN1
Regulation Of Plasminogen Activation (GO:0010755)	1/16	0.304144	0.53522	0	0	2.9138	3.46816	CLEC3B
Regulation Of Protein Kinase C Signaling (GO:0090036)	1/16	0.304144	0.53522	0	0	2.9138	3.46816	CD40
Regulation Of Secretion (GO:0051046)	1/16	0.304144	0.53522	0	0	2.9138	3.46816	PTPRN2
Cellular Response To Fatty Acid (GO:0071398)	1/16	0.304144	0.53522	0	0	2.9138	3.46816	PDK4
Cellular Response To Gamma Radiation (GO:0071480)	1/16	0.304144	0.53522	0	0	2.9138	3.46816	HRAS
Regulation Of Synaptic Transmission, GABAergic (GO:0032228)	1/16	0.304144	0.53522	0	0	2.9138	3.46816	CLN3
Regulation Of Transforming Growth Factor Beta Production (GO:0071634)	1/16	0.304144	0.53522	0	0	2.9138	3.46816	FN1
Chondroitin Sulfate Metabolic Process (GO:0030204)	1/16	0.304144	0.53522	0	0	2.9138	3.46816	CHSY3
Retinal Metabolic Process (GO:0042574)	1/16	0.304144	0.53522	0	0	2.9138	3.46816	CYP1B1
Ruffle Organization (GO:0031529)	1/16	0.304144	0.53522	0	0	2.9138	3.46816	CSF1R
Endoplasmic Reticulum Tubular Network Organization (GO:0071786)	1/16	0.304144	0.53522	0	0	2.9138	3.46816	REEP4
Establishment Of Melanosome Localization (GO:0032401)	1/16	0.304144	0.53522	0	0	2.9138	3.46816	BBS7
Glycoprotein Catabolic Process (GO:0006516)	1/16	0.304144	0.53522	0	0	2.9138	3.46816	FBXO6
Late Endosome To Lysosome Transport (GO:1902774)	1/16	0.304144	0.53522	0	0	2.9138	3.46816	CHMP3
Male Meiosis I (GO:0007141)	1/16	0.304144	0.53522	0	0	2.9138	3.46816	ZSCAN21
Mesonephric Tubule Development (GO:0072164)	1/16	0.304144	0.53522	0	0	2.9138	3.46816	SALL1
Mitophagy (GO:0000423)	1/16	0.304144	0.53522	0	0	2.9138	3.46816	ATG14
Negative Regulation Of ATP-dependent Activity (GO:0032780)	1/16	0.304144	0.53522	0	0	2.9138	3.46816	LTF
Negative Regulation Of Amyloid-Beta Formation (GO:1902430)	1/16	0.304144	0.53522	0	0	2.9138	3.46816	RTN2
Negative Regulation Of Anoikis (GO:2000811)	1/16	0.304144	0.53522	0	0	2.9138	3.46816	PDK4
Negative Regulation Of Cytokine Production Involved In Immune Response (GO:0002719)	1/16	0.304144	0.53522	0	0	2.9138	3.46816	HFE
Negative Regulation Of Interleukin-10 Production (GO:0032693)	1/16	0.304144	0.53522	0	0	2.9138	3.46816	TYROBP
Negative Regulation Of Natural Killer Cell Mediated Cytotoxicity (GO:0045953)	1/16	0.304144	0.53522	0	0	2.9138	3.46816	HLA-A
Negative Regulation Of Receptor Signaling Pathway Via JAK-STAT (GO:0046426)	1/16	0.304144	0.53522	0	0	2.9138	3.46816	PTPN2
Negative Regulation Of Viral-Induced Cytoplasmic Pattern Recognition Receptor Signaling Pathway (GO:0039532)	1/16	0.304144	0.53522	0	0	2.9138	3.46816	RAB7B
Neuron Projection Organization (GO:0106027)	1/16	0.304144	0.53522	0	0	2.9138	3.46816	LGMN
Nuclear Migration (GO:0007097)	1/16	0.304144	0.53522	0	0	2.9138	3.46816	FBXW11
Oligodendrocyte Development (GO:0014003)	1/16	0.304144	0.53522	0	0	2.9138	3.46816	GPM6B
Positive Regulation Of Autophagosome Assembly (GO:2000786)	1/16	0.304144	0.53522	0	0	2.9138	3.46816	WIPI1
Protein Alpha-1,2-Demannosylation (GO:0036508)	1/16	0.304144	0.53522	0	0	2.9138	3.46816	MARCHF6
Protein Targeting To Peroxisome (GO:0006625)	1/16	0.304144	0.53522	0	0	2.9138	3.46816	PEX16
Regulation Of B Cell Receptor Signaling Pathway (GO:0050855)	1/16	0.304144	0.53522	0	0	2.9138	3.46816	LPXN
Regulation Of DNA Strand Elongation (GO:0060382)	1/16	0.304144	0.53522	0	0	2.9138	3.46816	INO80E
Regulation Of NMDA Receptor Activity (GO:2000310)	1/16	0.304144	0.53522	0	0	2.9138	3.46816	CCL2
Regulation Of Autophagosome Maturation (GO:1901096)	1/16	0.304144	0.53522	0	0	2.9138	3.46816	CLN3
Inorganic Cation Transmembrane Transport (GO:0098662)	8/284	0.305369	0.536973	0	0	1.26983	1.50631	CACNB1;SLC36A1;SLC46A1;P2RX4;SLC11A2;SLC39A6;ORAI1;TMEM175
G Protein-Coupled Receptor Signaling Pathway, Coupled To Cyclic Nucleotide Second Messenger (GO:0007187)	2/50	0.308817	0.537064	0	0	1.82212	2.14101	CNR1;CCL2
Regulation Of Epithelial Cell Migration (GO:0010632)	2/50	0.308817	0.537064	0	0	1.82212	2.14101	TACSTD2;SASH1
Dicarboxylic Acid Metabolic Process (GO:0043648)	2/50	0.308817	0.537064	0	0	1.82212	2.14101	SLC46A1;HAAO
tRNA Processing (GO:0008033)	2/50	0.308817	0.537064	0	0	1.82212	2.14101	ANKRD16;WDR4
Mitotic Metaphase Plate Congression (GO:0007080)	2/50	0.308817	0.537064	0	0	1.82212	2.14101	CHMP3;CDCA8
Plasma Membrane Bounded Cell Projection Morphogenesis (GO:0120039)	2/50	0.308817	0.537064	0	0	1.82212	2.14101	BDNF;KIF20B
Regulation Of TORC1 Signaling (GO:1903432)	2/50	0.308817	0.537064	0	0	1.82212	2.14101	SESN3;SLC38A9
Positive Regulation Of Intracellular Protein Transport (GO:0090316)	4/126	0.312445	0.537064	0	0	1.4348	1.66914	HSPA1L;HCLS1;KIF20B;HRAS
Peptidyl-Serine Modification (GO:0018209)	5/166	0.315456	0.537064	0	0	1.35938	1.56836	MAPK9;MAPKAPK3;PKN3;PRKX;PRKCZ
Amide Biosynthetic Process (GO:0043604)	2/51	0.317095	0.537064	0	0	1.78484	2.04999	SPTLC2;OTC
Regulation Of Substrate Adhesion-Dependent Cell Spreading (GO:1900024)	2/51	0.317095	0.537064	0	0	1.78484	2.04999	MDK;TACSTD2
Sensory Perception (GO:0007600)	2/51	0.317095	0.537064	0	0	1.78484	2.04999	P2RX4;CCL2
Metaphase Plate Congression (GO:0051310)	2/51	0.317095	0.537064	0	0	1.78484	2.04999	CHMP3;CDCA8
Positive Regulation Of Protein Localization To Plasma Membrane (GO:1903078)	2/51	0.317095	0.537064	0	0	1.78484	2.04999	CLN3;STX3
Regulated Exocytosis (GO:0045055)	2/51	0.317095	0.537064	0	0	1.78484	2.04999	VAMP7;CPLX1
Regulation Of Establishment Of Cell Polarity (GO:2000114)	1/17	0.319743	0.537064	0	0	2.73154	3.11461	KIF20B
NLS-bearing Protein Import Into Nucleus (GO:0006607)	1/17	0.319743	0.537064	0	0	2.73154	3.11461	KPNA4
Rac Protein Signal Transduction (GO:0016601)	1/17	0.319743	0.537064	0	0	2.73154	3.11461	HACE1
Regulation Of Leukocyte Chemotaxis (GO:0002688)	1/17	0.319743	0.537064	0	0	2.73154	3.11461	MDK
Amyloid Precursor Protein Metabolic Process (GO:0042982)	1/17	0.319743	0.537064	0	0	2.73154	3.11461	CLN3
Androgen Receptor Signaling Pathway (GO:0030521)	1/17	0.319743	0.537064	0	0	2.73154	3.11461	PLPP1
Aorta Morphogenesis (GO:0035909)	1/17	0.319743	0.537064	0	0	2.73154	3.11461	ENG
Base Conversion Or Substitution Editing (GO:0016553)	1/17	0.319743	0.537064	0	0	2.73154	3.11461	APOBEC3F
cGMP-mediated Signaling (GO:0019934)	1/17	0.319743	0.537064	0	0	2.73154	3.11461	GUCY1A1
Carbohydrate Derivative Transport (GO:1901264)	1/17	0.319743	0.537064	0	0	2.73154	3.11461	CLN3
Carboxylic Acid Biosynthetic Process (GO:0046394)	1/17	0.319743	0.537064	0	0	2.73154	3.11461	FADS1
Carboxylic Acid Catabolic Process (GO:0046395)	1/17	0.319743	0.537064	0	0	2.73154	3.11461	RENBP
Regulation Of Receptor Recycling (GO:0001919)	1/17	0.319743	0.537064	0	0	2.73154	3.11461	VAMP3
Cell Migration Involved In Sprouting Angiogenesis (GO:0002042)	1/17	0.319743	0.537064	0	0	2.73154	3.11461	GREM1
Regulation Of Single Stranded Viral RNA Replication Via Double Stranded DNA Intermediate (GO:0045091)	1/17	0.319743	0.537064	0	0	2.73154	3.11461	APOBEC3F
Cellular Response To dsRNA (GO:0071359)	1/17	0.319743	0.537064	0	0	2.73154	3.11461	IFIH1
Regulation Of Tubulin Deacetylation (GO:0090043)	1/17	0.319743	0.537064	0	0	2.73154	3.11461	KAT14
Response To Acidic pH (GO:0010447)	1/17	0.319743	0.537064	0	0	2.73154	3.11461	LGMN
Diol Biosynthetic Process (GO:0034312)	1/17	0.319743	0.537064	0	0	2.73154	3.11461	SPTLC2
Embryonic Digit Morphogenesis (GO:0042733)	1/17	0.319743	0.537064	0	0	2.73154	3.11461	SALL1
Embryonic Heart Tube Development (GO:0035050)	1/17	0.319743	0.537064	0	0	2.73154	3.11461	NDRG4
Epoxygenase P450 Pathway (GO:0019373)	1/17	0.319743	0.537064	0	0	2.73154	3.11461	CYP1B1
Sulfur Amino Acid Metabolic Process (GO:0000096)	1/17	0.319743	0.537064	0	0	2.73154	3.11461	MSRA
Filopodium Assembly (GO:0046847)	1/17	0.319743	0.537064	0	0	2.73154	3.11461	S1PR2
Transepithelial Transport (GO:0070633)	1/17	0.319743	0.537064	0	0	2.73154	3.11461	CLCN7
Long-Chain fatty-acyl-CoA Biosynthetic Process (GO:0035338)	1/17	0.319743	0.537064	0	0	2.73154	3.11461	ELOVL5
mRNA Cis Splicing, Via Spliceosome (GO:0045292)	1/17	0.319743	0.537064	0	0	2.73154	3.11461	WBP4
Membrane Lipid Metabolic Process (GO:0006643)	1/17	0.319743	0.537064	0	0	2.73154	3.11461	CYP1B1
Myeloid Cell Activation Involved In Immune Response (GO:0002275)	1/17	0.319743	0.537064	0	0	2.73154	3.11461	TYROBP
Negative Regulation Of Calcium Ion Transport (GO:0051926)	1/17	0.319743	0.537064	0	0	2.73154	3.11461	CD33
Negative Regulation Of Fibroblast Proliferation (GO:0048147)	1/17	0.319743	0.537064	0	0	2.73154	3.11461	FTH1
Neural Tube Development (GO:0021915)	1/17	0.319743	0.537064	0	0	2.73154	3.11461	ZNF358
Neuron Maturation (GO:0042551)	1/17	0.319743	0.537064	0	0	2.73154	3.11461	C3
Nuclear Envelope Organization (GO:0006998)	1/17	0.319743	0.537064	0	0	2.73154	3.11461	REEP4
Polyol Metabolic Process (GO:0019751)	1/17	0.319743	0.537064	0	0	2.73154	3.11461	INPP4B
Positive Chemotaxis (GO:0050918)	1/17	0.319743	0.537064	0	0	2.73154	3.11461	GPNMB
Positive Regulation Of Alpha-Beta T Cell Proliferation (GO:0046641)	1/17	0.319743	0.537064	0	0	2.73154	3.11461	HLA-A
Positive Regulation Of Amyloid-Beta Formation (GO:1902004)	1/17	0.319743	0.537064	0	0	2.73154	3.11461	SLC2A13
Positive Regulation Of Cartilage Development (GO:0061036)	1/17	0.319743	0.537064	0	0	2.73154	3.11461	MDK
Positive Regulation Of Cell Adhesion Mediated By Integrin (GO:0033630)	1/17	0.319743	0.537064	0	0	2.73154	3.11461	SFRP2
Positive Regulation Of Fatty Acid Metabolic Process (GO:0045923)	1/17	0.319743	0.537064	0	0	2.73154	3.11461	ELOVL5
Positive Regulation Of Glial Cell Differentiation (GO:0045687)	1/17	0.319743	0.537064	0	0	2.73154	3.11461	MDK
Positive Regulation Of Leukocyte Adhesion To Vascular Endothelial Cell (GO:1904996)	1/17	0.319743	0.537064	0	0	2.73154	3.11461	MDK
Positive Regulation Of Stem Cell Differentiation (GO:2000738)	1/17	0.319743	0.537064	0	0	2.73154	3.11461	TACSTD2
rRNA Modification (GO:0000154)	1/17	0.319743	0.537064	0	0	2.73154	3.11461	ZCCHC4
Receptor Recycling (GO:0001881)	1/17	0.319743	0.537064	0	0	2.73154	3.11461	PLEKHJ1
Regulation Of Cartilage Development (GO:0061035)	1/17	0.319743	0.537064	0	0	2.73154	3.11461	MDK
Regulation Of Cytokine Production (GO:0001817)	5/167	0.319856	0.537064	0	0	1.35092	1.53989	SCAMP5;IFIH1;GPNMB;ZBTB2;LTF
Cellular Response To Chemical Stress (GO:0062197)	3/89	0.321541	0.538417	0	0	1.52595	1.73139	MSRA;TMEM161A;SERPINB6
Regulation Of Vesicle-Mediated Transport (GO:0060627)	3/89	0.321541	0.538417	0	0	1.52595	1.73139	FES;CHMP3;CPLX1
Sensory Perception Of Mechanical Stimulus (GO:0050954)	3/89	0.321541	0.538417	0	0	1.52595	1.73139	COL1A1;P2RX4;SERPINB6
Proteolysis (GO:0006508)	9/330	0.32158	0.538417	0	0	1.22822	1.39342	DPP4;CPM;CLN3;SVBP;SPPL2A;FBXO6;ECE2;LGMN;METAP2
Protein Stabilization (GO:0050821)	6/208	0.323462	0.538933	0	0	1.30034	1.46767	TYROBP;HSP90AB4P;LAMP1;DVL3;MFSD1;PDRG1
Double-Strand Break Repair (GO:0006302)	5/168	0.324262	0.538933	0	0	1.34256	1.512	AP5Z1;RNF138;TOP3A;HUS1;BRCA2
Regulation Of Peptide Hormone Secretion (GO:0090276)	2/52	0.325351	0.538933	0	0	1.74906	1.96393	HFE;ENSA
Regulation Of Proteolysis (GO:0030162)	2/52	0.325351	0.538933	0	0	1.74906	1.96393	CLN3;FBXW11
Sprouting Angiogenesis (GO:0002040)	2/52	0.325351	0.538933	0	0	1.74906	1.96393	GREM1;ENG
Icosanoid Metabolic Process (GO:0006690)	2/52	0.325351	0.538933	0	0	1.74906	1.96393	CYP1B1;FADS1
Positive Regulation Of Telomere Maintenance (GO:0032206)	2/52	0.325351	0.538933	0	0	1.74906	1.96393	INO80E;AURKB
Regulation Of DNA Repair (GO:0006282)	4/129	0.327661	0.538933	0	0	1.40014	1.56225	INO80E;TMEM161A;TAF12;VPS72
Mitochondrial Respiratory Chain Complex Assembly (GO:0033108)	3/90	0.327687	0.538933	0	0	1.50833	1.68284	COA3;NDUFAB1;NDUFAF5
Positive Regulation Of Proteasomal Protein Catabolic Process (GO:1901800)	3/90	0.327687	0.538933	0	0	1.50833	1.68284	AXIN1;ELOB;BBS7
Golgi Organization (GO:0007030)	4/130	0.332744	0.538933	0	0	1.38896	1.52839	RAB30;HACE1;SURF4;ZNF501
Positive Regulation Of Peptidyl-Tyrosine Phosphorylation (GO:0050731)	4/130	0.332744	0.538933	0	0	1.38896	1.52839	GREM1;CSF1R;CD40;HCLS1
NADH Dehydrogenase Complex Assembly (GO:0010257)	2/53	0.33358	0.538933	0	0	1.71468	1.8825	NDUFAB1;NDUFAF5
Blood Vessel Morphogenesis (GO:0048514)	2/53	0.33358	0.538933	0	0	1.71468	1.8825	CYP1B1;ENG
Regulation Of Receptor Signaling Pathway Via JAK-STAT (GO:0046425)	2/53	0.33358	0.538933	0	0	1.71468	1.8825	CYP1B1;PTPN2
Mitochondrial Respiratory Chain Complex I Assembly (GO:0032981)	2/53	0.33358	0.538933	0	0	1.71468	1.8825	NDUFAB1;NDUFAF5
Regulation Of Alternative mRNA Splicing, Via Spliceosome (GO:0000381)	2/53	0.33358	0.538933	0	0	1.71468	1.8825	CELF4;RNPS1
Regulation Of Epithelial Cell Differentiation (GO:0030856)	1/18	0.334994	0.538933	0	0	2.57073	2.81146	PRKX
Regulation Of Establishment Or Maintenance Of Cell Polarity (GO:0032878)	1/18	0.334994	0.538933	0	0	2.57073	2.81146	KIF20B
Regulation Of Histone Modification (GO:0031056)	1/18	0.334994	0.538933	0	0	2.57073	2.81146	KAT14
Regulation Of Lymphocyte Activation (GO:0051249)	1/18	0.334994	0.538933	0	0	2.57073	2.81146	CLEC7A
Regulation Of Nervous System Process (GO:0031644)	1/18	0.334994	0.538933	0	0	2.57073	2.81146	DLGAP3
Autophagy Of Nucleus (GO:0044804)	1/18	0.334994	0.538933	0	0	2.57073	2.81146	WIPI1
Regulation Of Oligodendrocyte Differentiation (GO:0048713)	1/18	0.334994	0.538933	0	0	2.57073	2.81146	MDK
Regulation Of Oxidative Stress-Induced Intrinsic Apoptotic Signaling Pathway (GO:1902175)	1/18	0.334994	0.538933	0	0	2.57073	2.81146	UBQLN1
Branching Involved In Ureteric Bud Morphogenesis (GO:0001658)	1/18	0.334994	0.538933	0	0	2.57073	2.81146	SALL1
Cardiac Atrium Morphogenesis (GO:0003209)	1/18	0.334994	0.538933	0	0	2.57073	2.81146	ENG
Cell Junction Maintenance (GO:0034331)	1/18	0.334994	0.538933	0	0	2.57073	2.81146	CSF1R
Cellular Response To Inorganic Substance (GO:0071241)	1/18	0.334994	0.538933	0	0	2.57073	2.81146	AOC1
Endothelial Cell Proliferation (GO:0001935)	1/18	0.334994	0.538933	0	0	2.57073	2.81146	PRKX
Glucose 6-Phosphate Metabolic Process (GO:0051156)	1/18	0.334994	0.538933	0	0	2.57073	2.81146	RBKS
Ureteric Bud Development (GO:0001657)	1/18	0.334994	0.538933	0	0	2.57073	2.81146	SALL1
Ureteric Bud Morphogenesis (GO:0060675)	1/18	0.334994	0.538933	0	0	2.57073	2.81146	SALL1
Heart Trabecula Morphogenesis (GO:0061384)	1/18	0.334994	0.538933	0	0	2.57073	2.81146	ENG
Vesicle-Mediated Transport In Synapse (GO:0099003)	1/18	0.334994	0.538933	0	0	2.57073	2.81146	CPLX1
Icosanoid Biosynthetic Process (GO:0046456)	1/18	0.334994	0.538933	0	0	2.57073	2.81146	FADS1
Intracellular Lipid Transport (GO:0032365)	1/18	0.334994	0.538933	0	0	2.57073	2.81146	ABCD4
Melanosome Localization (GO:0032400)	1/18	0.334994	0.538933	0	0	2.57073	2.81146	BBS7
Mesenchyme Morphogenesis (GO:0072132)	1/18	0.334994	0.538933	0	0	2.57073	2.81146	ENG
Negative Regulation Of T Cell Receptor Signaling Pathway (GO:0050860)	1/18	0.334994	0.538933	0	0	2.57073	2.81146	PTPN2
Negative Regulation Of Amyloid Precursor Protein Catabolic Process (GO:1902992)	1/18	0.334994	0.538933	0	0	2.57073	2.81146	RTN2
Negative Regulation Of Lipid Storage (GO:0010888)	1/18	0.334994	0.538933	0	0	2.57073	2.81146	PTPN2
Negative Regulation Of Monoatomic Ion Transport (GO:0043271)	1/18	0.334994	0.538933	0	0	2.57073	2.81146	CD33
Negative Regulation Of Nervous System Development (GO:0051961)	1/18	0.334994	0.538933	0	0	2.57073	2.81146	DYNLT1
Neural Crest Cell Differentiation (GO:0014033)	1/18	0.334994	0.538933	0	0	2.57073	2.81146	FBXL17
Neutrophil Activation (GO:0042119)	1/18	0.334994	0.538933	0	0	2.57073	2.81146	TYROBP
Nitric Oxide Mediated Signal Transduction (GO:0007263)	1/18	0.334994	0.538933	0	0	2.57073	2.81146	GUCY1A1
Positive Regulation Of G Protein-Coupled Receptor Signaling Pathway (GO:0045745)	1/18	0.334994	0.538933	0	0	2.57073	2.81146	C3
Positive Regulation Of Chromosome Segregation (GO:0051984)	1/18	0.334994	0.538933	0	0	2.57073	2.81146	NCAPH
Positive Regulation Of Glycolytic Process (GO:0045821)	1/18	0.334994	0.538933	0	0	2.57073	2.81146	ARNT
Positive Regulation Of Interleukin-4 Production (GO:0032753)	1/18	0.334994	0.538933	0	0	2.57073	2.81146	PRKCZ
Positive Regulation Of Monocyte Chemotaxis (GO:0090026)	1/18	0.334994	0.538933	0	0	2.57073	2.81146	LGMN
Positive Regulation Of Neutrophil Chemotaxis (GO:0090023)	1/18	0.334994	0.538933	0	0	2.57073	2.81146	MDK
Positive Regulation Of Stress-Activated Protein Kinase Signaling Cascade (GO:0070304)	1/18	0.334994	0.538933	0	0	2.57073	2.81146	RNF13
Regulation Of DNA Damage Checkpoint (GO:2000001)	1/18	0.334994	0.538933	0	0	2.57073	2.81146	BRCA2
Regulation Of RIG-I Signaling Pathway (GO:0039535)	1/18	0.334994	0.538933	0	0	2.57073	2.81146	DDX60
Regulation Of Adaptive Immune Response (GO:0002819)	1/18	0.334994	0.538933	0	0	2.57073	2.81146	SAMSN1
mRNA Splicing, Via Spliceosome (GO:0000398)	6/211	0.335324	0.539094	0	0	1.28112	1.39982	WBP4;SRSF2;CELF4;SNIP1;RNPS1;SNRPGP15
B Cell Activation (GO:0042113)	3/92	0.339974	0.546196	0	0	1.47428	1.59058	CD40;BLNK;PTPN2
Regulation Of Focal Adhesion Assembly (GO:0051893)	2/54	0.34178	0.547595	0	0	1.68161	1.80536	DYNLL1;GPM6B
Ribosomal Large Subunit Biogenesis (GO:0042273)	2/54	0.34178	0.547595	0	0	1.68161	1.80536	RPL35A;ZNF622
Mesenchymal Cell Differentiation (GO:0048762)	2/54	0.34178	0.547595	0	0	1.68161	1.80536	FBXL17;FGFR1
Negative Regulation Of TOR Signaling (GO:0032007)	2/54	0.34178	0.547595	0	0	1.68161	1.80536	EPM2A;SESN3
Circulatory System Development (GO:0072359)	4/132	0.342919	0.548671	0	0	1.36712	1.46317	SALL1;FN1;HSPG2;FBN1
Plasma Membrane Bounded Cell Projection Organization (GO:0120036)	4/132	0.342919	0.548671	0	0	1.36712	1.46317	CSF1R;ATCAY;STX3;CEP78
Cytoplasmic Translation (GO:0002181)	3/93	0.346113	0.552375	0	0	1.45783	1.54674	RPL21;RPL37A;RPL35A
Regulation Of GTPase Activity (GO:0043087)	6/214	0.347236	0.552375	0	0	1.26244	1.33535	RGP1;CD40;SNX13;DVL3;CCL2;HRAS
Regulation Of Megakaryocyte Differentiation (GO:0045652)	1/19	0.349903	0.552375	0	0	2.42779	2.54942	RAB7B
Regulation Of Nuclear Division (GO:0051783)	1/19	0.349903	0.552375	0	0	2.42779	2.54942	KIF20B
Cardiac Epithelial To Mesenchymal Transition (GO:0060317)	1/19	0.349903	0.552375	0	0	2.42779	2.54942	ENG
Regulation Of Protein-Containing Complex Disassembly (GO:0043244)	1/19	0.349903	0.552375	0	0	2.42779	2.54942	CLN3
Chondroitin Sulfate Proteoglycan Biosynthetic Process (GO:0050650)	1/19	0.349903	0.552375	0	0	2.42779	2.54942	CHSY3
Response To Fatty Acid (GO:0070542)	1/19	0.349903	0.552375	0	0	2.42779	2.54942	PDK4
Cyclic Nucleotide Biosynthetic Process (GO:0009190)	1/19	0.349903	0.552375	0	0	2.42779	2.54942	GUCY1A1
Embryonic Digestive Tract Development (GO:0048566)	1/19	0.349903	0.552375	0	0	2.42779	2.54942	SALL1
Establishment Of Skin Barrier (GO:0061436)	1/19	0.349903	0.552375	0	0	2.42779	2.54942	FGFR1
Inositol Phosphate-Mediated Signaling (GO:0048016)	1/19	0.349903	0.552375	0	0	2.42779	2.54942	NFATC3
Negative Regulation Of RNA Splicing (GO:0033119)	1/19	0.349903	0.552375	0	0	2.42779	2.54942	RNPS1
Negative Regulation Of Leukocyte Cell-Cell Adhesion (GO:1903038)	1/19	0.349903	0.552375	0	0	2.42779	2.54942	GPNMB
Negative Regulation Of Protein Dephosphorylation (GO:0035308)	1/19	0.349903	0.552375	0	0	2.42779	2.54942	ENSA
Phosphatidylcholine Biosynthetic Process (GO:0006656)	1/19	0.349903	0.552375	0	0	2.42779	2.54942	CHPT1
Positive Regulation Of Alpha-Beta T Cell Activation (GO:0046635)	1/19	0.349903	0.552375	0	0	2.42779	2.54942	HLA-A
Protein Heterooligomerization (GO:0051291)	1/19	0.349903	0.552375	0	0	2.42779	2.54942	TMEM120B
Regulation Of Synaptic Transmission, Glutamatergic (GO:0051966)	2/55	0.349947	0.552375	0	0	1.6498	1.73225	CLN3;CCL2
Phosphatidylcholine Metabolic Process (GO:0046470)	2/55	0.349947	0.552375	0	0	1.6498	1.73225	PLAAT3;CHPT1
Regulation Of Neuron Projection Development (GO:0010975)	5/174	0.35082	0.55338	0	0	1.2945	1.35596	DDR1;NDRG4;BDNF;FES;MDK
Regulation Of Cell Cycle (GO:0051726)	8/298	0.352066	0.554883	0	0	1.20765	1.26071	INO80E;VPS72;DHCR24;PTPRK;LIN9;KIF20B;HRAS;KAT14
Peptidyl-Lysine Modification (GO:0018205)	3/94	0.352246	0.554883	0	0	1.44173	1.50434	IFIH1;NDUFAB1;EEF1AKMT2
Cellular Response To Peptide (GO:1901653)	2/56	0.35808	0.563694	0	0	1.61917	1.66288	CACNB1;LGMN
Cell Junction Assembly (GO:0034329)	3/95	0.358373	0.563776	0	0	1.42599	1.46332	BDNF;FN1;PCDHB5
Positive Regulation Of DNA-templated Transcription (GO:0045893)	30/1243	0.362262	0.564293	0	0	1.08508	1.10177	INO80E;CD40;CRTC2;KDM8;CHD6;BRCA2;SALL1;VPS72;DVL3;E2F4;YAF2;HRAS;FZD2;TAF12;FBXW11;TCF12;NFATC3;AXIN1;ARNT;KLF4;POU3F1;FOSL2;COL1A1;GREM1;NIF3L1;SFRP2;ZSCAN21;RFXAP;HCLS1;ENG
T Cell Mediated Immunity (GO:0002456)	1/20	0.364479	0.564293	0	0	2.29989	2.32125	HLA-A
Regulation Of Mitotic Spindle Assembly (GO:1901673)	1/20	0.364479	0.564293	0	0	2.29989	2.32125	CHMP3
Striated Muscle Cell Differentiation (GO:0051146)	1/20	0.364479	0.564293	0	0	2.29989	2.32125	GREM1
Sulfur Compound Catabolic Process (GO:0044273)	1/20	0.364479	0.564293	0	0	2.29989	2.32125	HPSE
Hydrogen Peroxide Catabolic Process (GO:0042744)	1/20	0.364479	0.564293	0	0	2.29989	2.32125	PXDN
Intracellular Monoatomic Ion Homeostasis (GO:0006873)	1/20	0.364479	0.564293	0	0	2.29989	2.32125	SLC39A6
Late Endosome To Vacuole Transport (GO:0045324)	1/20	0.364479	0.564293	0	0	2.29989	2.32125	CHMP3
Lipopolysaccharide-Mediated Signaling Pathway (GO:0031663)	1/20	0.364479	0.564293	0	0	2.29989	2.32125	CCL2
Long-Term Memory (GO:0007616)	1/20	0.364479	0.564293	0	0	2.29989	2.32125	SHANK1
Long-Term Synaptic Potentiation (GO:0060291)	1/20	0.364479	0.564293	0	0	2.29989	2.32125	PRKCZ
Microglial Cell Activation (GO:0001774)	1/20	0.364479	0.564293	0	0	2.29989	2.32125	TYROBP
Monocarboxylic Acid Catabolic Process (GO:0072329)	1/20	0.364479	0.564293	0	0	2.29989	2.32125	CYP26A1
Negative Regulation Of miRNA Transcription (GO:1902894)	1/20	0.364479	0.564293	0	0	2.29989	2.32125	NFATC3
Negative Regulation Of Phosphate Metabolic Process (GO:0045936)	1/20	0.364479	0.564293	0	0	2.29989	2.32125	DYNLL1
Negative Regulation Of Protein Localization To Cell Periphery (GO:1904376)	1/20	0.364479	0.564293	0	0	2.29989	2.32125	TMBIM1
Negative Regulation Of Protein Localization To Plasma Membrane (GO:1903077)	1/20	0.364479	0.564293	0	0	2.29989	2.32125	TMBIM1
Nuclear-Transcribed mRNA poly(A) Tail Shortening (GO:0000289)	1/20	0.364479	0.564293	0	0	2.29989	2.32125	CNOT6
Positive Regulation Of Leukocyte Activation (GO:0002696)	1/20	0.364479	0.564293	0	0	2.29989	2.32125	CLEC7A
Positive Regulation Of Lipid Storage (GO:0010884)	1/20	0.364479	0.564293	0	0	2.29989	2.32125	C3
Positive Regulation Of Protein Processing (GO:0010954)	1/20	0.364479	0.564293	0	0	2.29989	2.32125	CLEC3B
Protein Deacylation (GO:0035601)	1/20	0.364479	0.564293	0	0	2.29989	2.32125	ABHD17A
Regulation Of Calcium Ion Import (GO:0090279)	1/20	0.364479	0.564293	0	0	2.29989	2.32125	CCL2
Regulation Of Calcium Ion Transmembrane Transport (GO:1903169)	1/20	0.364479	0.564293	0	0	2.29989	2.32125	CACNB1
Signal Transduction In Response To DNA Damage (GO:0042770)	2/57	0.366176	0.566546	0	0	1.58965	1.59702	HUS1;FBXO6
Renal System Development (GO:0072001)	2/58	0.374232	0.57163	0	0	1.56118	1.53445	PYGO2;SALL1
Response To Organic Cyclic Compound (GO:0014070)	2/58	0.374232	0.57163	0	0	1.56118	1.53445	CYP1B1;CCL2
Selective Autophagy (GO:0061912)	2/58	0.374232	0.57163	0	0	1.56118	1.53445	UBQLN1;ATG14
Positive Regulation Of Type II Interferon Production (GO:0032729)	2/58	0.374232	0.57163	0	0	1.56118	1.53445	CLEC7A;HLA-A
Regulation Of Bone Mineralization (GO:0030500)	2/58	0.374232	0.57163	0	0	1.56118	1.53445	GREM1;GPM6B
RNA Splicing (GO:0008380)	3/98	0.376699	0.57163	0	0	1.38075	1.34803	WBP4;SRSF2;RNPS1
Mitochondrial Translation (GO:0032543)	3/98	0.376699	0.57163	0	0	1.38075	1.34803	MRPS17;MRPS10;MRPL46
RNA Splicing, Via Transesterification Reactions With Bulged Adenosine As Nucleophile (GO:0000377)	5/180	0.377484	0.57163	0	0	1.24973	1.21752	WBP4;SRSF2;SNIP1;RNPS1;SNRPGP15
Regulation Of Dendritic Spine Development (GO:0060998)	1/21	0.378729	0.57163	0	0	2.18479	2.12128	SHANK1
Regulation Of Histone Deacetylation (GO:0031063)	1/21	0.378729	0.57163	0	0	2.18479	2.12128	KAT14
Anaphase-Promoting Complex-Dependent Catabolic Process (GO:0031145)	1/21	0.378729	0.57163	0	0	2.18479	2.12128	FBXO31
Regulation Of Neurotransmitter Transport (GO:0051588)	1/21	0.378729	0.57163	0	0	2.18479	2.12128	CPLX1
Cellular Response To Nerve Growth Factor Stimulus (GO:1990090)	1/21	0.378729	0.57163	0	0	2.18479	2.12128	BDNF
Retrotransposon Silencing (GO:0010526)	1/21	0.378729	0.57163	0	0	2.18479	2.12128	APOBEC3F
Endocardial Cushion Morphogenesis (GO:0003203)	1/21	0.378729	0.57163	0	0	2.18479	2.12128	ENG
Skin Epidermis Development (GO:0098773)	1/21	0.378729	0.57163	0	0	2.18479	2.12128	FGFR1
Sulfur Compound Transport (GO:0072348)	1/21	0.378729	0.57163	0	0	2.18479	2.12128	SLC26A2
Histone H2A Acetylation (GO:0043968)	1/21	0.378729	0.57163	0	0	2.18479	2.12128	VPS72
Zinc Ion Transmembrane Transport (GO:0071577)	1/21	0.378729	0.57163	0	0	2.18479	2.12128	SLC39A6
Modulation By Symbiont Of Entry Into Host (GO:0052372)	1/21	0.378729	0.57163	0	0	2.18479	2.12128	TRIM34
Negative Regulation Of GTPase Activity (GO:0034260)	1/21	0.378729	0.57163	0	0	2.18479	2.12128	HRAS
Negative Regulation Of Biomineral Tissue Development (GO:0070168)	1/21	0.378729	0.57163	0	0	2.18479	2.12128	GREM1
Negative Regulation Of miRNA Metabolic Process (GO:2000629)	1/21	0.378729	0.57163	0	0	2.18479	2.12128	NFATC3
Negative Regulation Of Tumor Necrosis Factor-Mediated Signaling Pathway (GO:0010804)	1/21	0.378729	0.57163	0	0	2.18479	2.12128	PTPN2
Plasma Membrane Repair (GO:0001778)	1/21	0.378729	0.57163	0	0	2.18479	2.12128	CHMP3
Positive Regulation Of Amyloid Precursor Protein Catabolic Process (GO:1902993)	1/21	0.378729	0.57163	0	0	2.18479	2.12128	SLC2A13
Positive Regulation Of Blood Coagulation (GO:0030194)	1/21	0.378729	0.57163	0	0	2.18479	2.12128	HPSE
Positive Regulation Of Dendritic Spine Development (GO:0060999)	1/21	0.378729	0.57163	0	0	2.18479	2.12128	SHANK1
Positive Regulation Of Granulocyte Chemotaxis (GO:0071624)	1/21	0.378729	0.57163	0	0	2.18479	2.12128	MDK
Positive Regulation Of Interferon-Alpha Production (GO:0032727)	1/21	0.378729	0.57163	0	0	2.18479	2.12128	IFIH1
Positive Regulation Of Natural Killer Cell Mediated Cytotoxicity (GO:0045954)	1/21	0.378729	0.57163	0	0	2.18479	2.12128	LAMP1
Positive Regulation Of Signal Transduction By P53 Class Mediator (GO:1901798)	1/21	0.378729	0.57163	0	0	2.18479	2.12128	SPRED1
Positive Regulation Of Translational Initiation (GO:0045948)	1/21	0.378729	0.57163	0	0	2.18479	2.12128	HABP4
Positive Regulation Of Vacuole Organization (GO:0044090)	1/21	0.378729	0.57163	0	0	2.18479	2.12128	WIPI1
Protein Mannosylation (GO:0035268)	1/21	0.378729	0.57163	0	0	2.18479	2.12128	DPY19L3
Purine Nucleotide Biosynthetic Process (GO:0006164)	1/21	0.378729	0.57163	0	0	2.18479	2.12128	HAAO
Regulation Of Anoikis (GO:2000209)	1/21	0.378729	0.57163	0	0	2.18479	2.12128	PDK4
Regulation Of Cell-Substrate Junction Assembly (GO:0090109)	1/21	0.378729	0.57163	0	0	2.18479	2.12128	GPM6B
Regulation Of miRNA Transcription (GO:1902893)	2/59	0.382246	0.574349	0	0	1.53371	1.47496	NFATC3;KLF4
Heart Morphogenesis (GO:0003007)	2/59	0.382246	0.574349	0	0	1.53371	1.47496	DYNLL1;ENG
Microtubule Cytoskeleton Organization Involved In Mitosis (GO:1902850)	2/59	0.382246	0.574349	0	0	1.53371	1.47496	CDCA8;AURKB
Negative Regulation Of Cytokine-Mediated Signaling Pathway (GO:0001960)	2/59	0.382246	0.574349	0	0	1.53371	1.47496	OAS3;PTPN2
Negative Regulation Of Protein-Containing Complex Assembly (GO:0031333)	2/59	0.382246	0.574349	0	0	1.53371	1.47496	PRRT2;PRKCZ
Positive Regulation Of Protein Binding (GO:0032092)	2/59	0.382246	0.574349	0	0	1.53371	1.47496	BDNF;HFE
Regulation Of Cell Death (GO:0010941)	2/59	0.382246	0.574349	0	0	1.53371	1.47496	CHMP3;DHCR24
Negative Regulation Of Wnt Signaling Pathway (GO:0030178)	4/140	0.383633	0.576063	0	0	1.28617	1.23224	GREM1;SFRP2;MDK;AXIN1
Positive Regulation Of Signal Transduction (GO:0009967)	7/266	0.386859	0.578138	0	0	1.18239	1.12291	C3;SALL1;BDNF;ARNT;PRKCZ;SASH1;SHANK1
Antimicrobial Humoral Response (GO:0019730)	3/100	0.388857	0.578138	0	0	1.35214	1.27715	H2BC12;HLA-A;LTF
Regulation Of Organelle Organization (GO:0033043)	3/100	0.388857	0.578138	0	0	1.35214	1.27715	CLN3;INO80E;SURF4
Protein Complex Oligomerization (GO:0051259)	3/100	0.388857	0.578138	0	0	1.35214	1.27715	TMEM120B;PEG10;PXDN
Fc-epsilon Receptor Signaling Pathway (GO:0038095)	1/22	0.39266	0.578138	0	0	2.08064	1.94501	MAPK9
NAD Metabolic Process (GO:0019674)	1/22	0.39266	0.578138	0	0	2.08064	1.94501	HAAO
Regulation Of Mitochondrial Translation (GO:0070129)	1/22	0.39266	0.578138	0	0	2.08064	1.94501	COA3
Regulation Of Neural Precursor Cell Proliferation (GO:2000177)	1/22	0.39266	0.578138	0	0	2.08064	1.94501	MDK
Blood Vessel Endothelial Cell Migration (GO:0043534)	1/22	0.39266	0.578138	0	0	2.08064	1.94501	GREM1
Regulation Of Regulatory T Cell Differentiation (GO:0045589)	1/22	0.39266	0.578138	0	0	2.08064	1.94501	MDK
Cellular Response To Cadmium Ion (GO:0071276)	1/22	0.39266	0.578138	0	0	2.08064	1.94501	MAPK9
Regulation Of Telomere Capping (GO:1904353)	1/22	0.39266	0.578138	0	0	2.08064	1.94501	AURKB
Response To Gamma Radiation (GO:0010332)	1/22	0.39266	0.578138	0	0	2.08064	1.94501	HRAS
Cytoskeleton-Dependent Intracellular Transport (GO:0030705)	1/22	0.39266	0.578138	0	0	2.08064	1.94501	TUBA1C
Glucose Transmembrane Transport (GO:1904659)	1/22	0.39266	0.578138	0	0	2.08064	1.94501	SLC2A9
Hexose Transmembrane Transport (GO:0008645)	1/22	0.39266	0.578138	0	0	2.08064	1.94501	SLC2A9
Membrane Protein Ectodomain Proteolysis (GO:0006509)	1/22	0.39266	0.578138	0	0	2.08064	1.94501	SPPL2A
Mitochondrial Cytochrome C Oxidase Assembly (GO:0033617)	1/22	0.39266	0.578138	0	0	2.08064	1.94501	COA3
Modulation By Host Of Viral Process (GO:0044788)	1/22	0.39266	0.578138	0	0	2.08064	1.94501	LTF
Natural Killer Cell Activation Involved In Immune Response (GO:0002323)	1/22	0.39266	0.578138	0	0	2.08064	1.94501	VAMP7
Negative Regulation Of Cell Development (GO:0010721)	1/22	0.39266	0.578138	0	0	2.08064	1.94501	DYNLT1
Negative Regulation Of Extrinsic Apoptotic Signaling Pathway In Absence Of Ligand (GO:2001240)	1/22	0.39266	0.578138	0	0	2.08064	1.94501	UNC5B
Negative Regulation Of Signal Transduction In Absence Of Ligand (GO:1901099)	1/22	0.39266	0.578138	0	0	2.08064	1.94501	UNC5B
Oligosaccharide Biosynthetic Process (GO:0009312)	1/22	0.39266	0.578138	0	0	2.08064	1.94501	FUT8
Oxoacid Metabolic Process (GO:0043436)	1/22	0.39266	0.578138	0	0	2.08064	1.94501	MTARC2
Positive Regulation Of Phosphatase Activity (GO:0010922)	1/22	0.39266	0.578138	0	0	2.08064	1.94501	GNA12
Positive Regulation Of Receptor Internalization (GO:0002092)	1/22	0.39266	0.578138	0	0	2.08064	1.94501	GREM1
Positive Regulation Of Synaptic Transmission, Glutamatergic (GO:0051968)	1/22	0.39266	0.578138	0	0	2.08064	1.94501	CCL2
Positive Regulation Of Viral Life Cycle (GO:1903902)	1/22	0.39266	0.578138	0	0	2.08064	1.94501	VPS37B
Protein Peptidyl-Prolyl Isomerization (GO:0000413)	1/22	0.39266	0.578138	0	0	2.08064	1.94501	PPIAL4H
rRNA Methylation (GO:0031167)	1/22	0.39266	0.578138	0	0	2.08064	1.94501	ZCCHC4
Hemopoiesis (GO:0030097)	3/101	0.394915	0.581093	0	0	1.33827	1.24337	CSF1R;SFRP2;PRKX
Negative Regulation Of Intrinsic Apoptotic Signaling Pathway (GO:2001243)	2/61	0.398139	0.583887	0	0	1.48157	1.36446	SFRP2;TMEM161A
Positive Regulation Of Interleukin-8 Production (GO:0032757)	2/61	0.398139	0.583887	0	0	1.48157	1.36446	TLR1;CLEC7A
Positive Regulation Of Organelle Assembly (GO:1902117)	2/61	0.398139	0.583887	0	0	1.48157	1.36446	CNOT6;WIPI1
Regulation Of RNA Splicing (GO:0043484)	3/102	0.400957	0.583887	0	0	1.32469	1.21063	TAF12;HABP4;HNRNPH2
Negative Regulation Of Macromolecule Metabolic Process (GO:0010605)	5/186	0.404127	0.583887	0	0	1.20792	1.09441	SFRP2;KLF4;HRAS;LGMN;ENG
Regulation Of Embryonic Development (GO:0045995)	2/62	0.406015	0.583887	0	0	1.4568	1.31311	INO80E;KAT14
Spliceosomal Complex Assembly (GO:0000245)	2/62	0.406015	0.583887	0	0	1.4568	1.31311	CELF4;SNIP1
Glycerophospholipid Metabolic Process (GO:0006650)	2/62	0.406015	0.583887	0	0	1.4568	1.31311	CSF1R;CLN3
Phosphatidylinositol-Mediated Signaling (GO:0048015)	2/62	0.406015	0.583887	0	0	1.4568	1.31311	CSF1R;FGFR1
Regulation Of T Cell Activation (GO:0050863)	2/62	0.406015	0.583887	0	0	1.4568	1.31311	GPNMB;CCL2
Regulation Of Cellular Response To Transforming Growth Factor Beta Stimulus (GO:1903844)	1/23	0.40628	0.583887	0	0	1.98597	1.78879	ENG
Regulation Of Extracellular Matrix Organization (GO:1903053)	1/23	0.40628	0.583887	0	0	1.98597	1.78879	DDR1
U2-type Prespliceosome Assembly (GO:1903241)	1/23	0.40628	0.583887	0	0	1.98597	1.78879	SNIP1
Regulation Of Interleukin-4 Production (GO:0032673)	1/23	0.40628	0.583887	0	0	1.98597	1.78879	PRKCZ
Regulation Of Myotube Differentiation (GO:0010830)	1/23	0.40628	0.583887	0	0	1.98597	1.78879	BDNF
Artery Development (GO:0060840)	1/23	0.40628	0.583887	0	0	1.98597	1.78879	ENG
Axon Extension (GO:0048675)	1/23	0.40628	0.583887	0	0	1.98597	1.78879	NELL2
Cell-Cell Signaling By Wnt (GO:0198738)	1/23	0.40628	0.583887	0	0	1.98597	1.78879	FZD2
Cellular Lipid Catabolic Process (GO:0044242)	1/23	0.40628	0.583887	0	0	1.98597	1.78879	CYP1B1
Entrainment Of Circadian Clock By Photoperiod (GO:0043153)	1/23	0.40628	0.583887	0	0	1.98597	1.78879	FBXL17
Glial Cell Development (GO:0021782)	1/23	0.40628	0.583887	0	0	1.98597	1.78879	MDK
Zinc Ion Transport (GO:0006829)	1/23	0.40628	0.583887	0	0	1.98597	1.78879	SLC39A6
Long-Chain Fatty Acid Transport (GO:0015909)	1/23	0.40628	0.583887	0	0	1.98597	1.78879	ABCD4
Long-Chain fatty-acyl-CoA Metabolic Process (GO:0035336)	1/23	0.40628	0.583887	0	0	1.98597	1.78879	ELOVL5
Lymphocyte Activation Involved In Immune Response (GO:0002285)	1/23	0.40628	0.583887	0	0	1.98597	1.78879	MDK
Negative Regulation Of Epidermal Growth Factor Receptor Signaling Pathway (GO:0042059)	1/23	0.40628	0.583887	0	0	1.98597	1.78879	PTPN2
Negative Regulation Of Extrinsic Apoptotic Signaling Pathway Via Death Domain Receptors (GO:1902042)	1/23	0.40628	0.583887	0	0	1.98597	1.78879	TMBIM1
Positive Regulation Of mRNA Splicing, Via Spliceosome (GO:0048026)	1/23	0.40628	0.583887	0	0	1.98597	1.78879	CELF4
Positive Regulation Of Morphogenesis Of An Epithelium (GO:1905332)	1/23	0.40628	0.583887	0	0	1.98597	1.78879	MDK
Positive Regulation Of Neuron Apoptotic Process (GO:0043525)	1/23	0.40628	0.583887	0	0	1.98597	1.78879	TYROBP
Positive Regulation Of Neutrophil Migration (GO:1902624)	1/23	0.40628	0.583887	0	0	1.98597	1.78879	MDK
Positive Regulation Of Oxidoreductase Activity (GO:0051353)	1/23	0.40628	0.583887	0	0	1.98597	1.78879	FDX1
Positive Regulation Of Protein Targeting To Membrane (GO:0090314)	1/23	0.40628	0.583887	0	0	1.98597	1.78879	HRAS
Protein N-linked Glycosylation Via Asparagine (GO:0018279)	1/23	0.40628	0.583887	0	0	1.98597	1.78879	FUT8
Protein Alkylation (GO:0008213)	1/23	0.40628	0.583887	0	0	1.98597	1.78879	EEF1AKMT2
Protein Localization To Cell Junction (GO:1902414)	1/23	0.40628	0.583887	0	0	1.98597	1.78879	SHANK1
Regulation Of T Cell Migration (GO:2000404)	1/23	0.40628	0.583887	0	0	1.98597	1.78879	CD200
Regulation Of Cardiac Muscle Hypertrophy (GO:0010611)	1/23	0.40628	0.583887	0	0	1.98597	1.78879	P2RX4
Mitochondrial Gene Expression (GO:0140053)	3/103	0.406982	0.584539	0	0	1.31137	1.1789	MRPS17;MRPS10;MRPL46
Positive Regulation Of Inflammatory Response (GO:0050729)	3/104	0.412989	0.592803	0	0	1.29832	1.14815	VAMP8;VAMP7;MDK
Telomere Organization (GO:0032200)	2/63	0.41384	0.592845	0	0	1.43285	1.26416	INO80E;HUS1
Phosphatidylinositol Metabolic Process (GO:0046488)	2/63	0.41384	0.592845	0	0	1.43285	1.26416	INPP4B;CSF1R
Dephosphorylation (GO:0016311)	4/147	0.419021	0.592845	0	0	1.22277	1.06361	FBXW11;CTDSP2;PTPRK;PLPP1
Protein Glycosylation (GO:0006486)	4/147	0.419021	0.592845	0	0	1.22277	1.06361	DPAGT1;FUT8;ALG3;GALNT10
Regulation Of Cysteine-Type Endopeptidase Activity (GO:2000116)	1/24	0.419594	0.592845	0	0	1.89952	1.64967	LTF
Regulation Of Execution Phase Of Apoptosis (GO:1900117)	1/24	0.419594	0.592845	0	0	1.89952	1.64967	DYNLL1
Regulation Of Heterotypic Cell-Cell Adhesion (GO:0034114)	1/24	0.419594	0.592845	0	0	1.89952	1.64967	KLF4
Regulation Of Viral Life Cycle (GO:1903900)	1/24	0.419594	0.592845	0	0	1.89952	1.64967	TRIM34
Response To Hexose (GO:0009746)	1/24	0.419594	0.592845	0	0	1.89952	1.64967	SELENOT
Dicarboxylic Acid Transport (GO:0006835)	1/24	0.419594	0.592845	0	0	1.89952	1.64967	SLC46A1
Endosome Transport Via Multivesicular Body Sorting Pathway (GO:0032509)	1/24	0.419594	0.592845	0	0	1.89952	1.64967	CHMP3
Eosinophil Chemotaxis (GO:0048245)	1/24	0.419594	0.592845	0	0	1.89952	1.64967	CCL2
Eosinophil Migration (GO:0072677)	1/24	0.419594	0.592845	0	0	1.89952	1.64967	CCL2
Fat-Soluble Vitamin Metabolic Process (GO:0006775)	1/24	0.419594	0.592845	0	0	1.89952	1.64967	LGMN
Mononuclear Cell Differentiation (GO:1903131)	1/24	0.419594	0.592845	0	0	1.89952	1.64967	CSF1R
Multivesicular Body Sorting Pathway (GO:0071985)	1/24	0.419594	0.592845	0	0	1.89952	1.64967	CHMP3
Natural Killer Cell Mediated Cytotoxicity (GO:0042267)	1/24	0.419594	0.592845	0	0	1.89952	1.64967	VAMP7
Negative Regulation Of Cell Junction Assembly (GO:1901889)	1/24	0.419594	0.592845	0	0	1.89952	1.64967	DYNLL1
Neuromuscular Junction Development (GO:0007528)	1/24	0.419594	0.592845	0	0	1.89952	1.64967	CACNB1
Photoperiodism (GO:0009648)	1/24	0.419594	0.592845	0	0	1.89952	1.64967	FBXL17
Positive Regulation Of Interleukin-17 Production (GO:0032740)	1/24	0.419594	0.592845	0	0	1.89952	1.64967	RFTN1
Positive Regulation Of Natural Killer Cell Mediated Immunity (GO:0002717)	1/24	0.419594	0.592845	0	0	1.89952	1.64967	LAMP1
Protein K48-linked Deubiquitination (GO:0071108)	1/24	0.419594	0.592845	0	0	1.89952	1.64967	YOD1
Protein Exit From Endoplasmic Reticulum (GO:0032527)	1/24	0.419594	0.592845	0	0	1.89952	1.64967	SURF4
Protein Kinase B Signaling (GO:0043491)	1/24	0.419594	0.592845	0	0	1.89952	1.64967	CCL2
Regulation Of AMPA Receptor Activity (GO:2000311)	1/24	0.419594	0.592845	0	0	1.89952	1.64967	SHANK1
Positive Regulation Of Cysteine-Type Endopeptidase Activity (GO:2001056)	2/64	0.421614	0.595339	0	0	1.40966	1.21748	CLEC7A;LGMN
Regulation Of G1/S Transition Of Mitotic Cell Cycle (GO:2000045)	3/106	0.424945	0.599681	0	0	1.27298	1.08941	GPNMB;CCL2;KLF4
Positive Regulation Of GTPase Activity (GO:0043547)	6/234	0.42705	0.601447	0	0	1.15051	0.978918	RGP1;CD40;SNX13;DVL3;CCL2;HRAS
Negative Regulation Of DNA-binding Transcription Factor Activity (GO:0043433)	4/149	0.429052	0.601447	0	0	1.20578	1.0203	CYP1B1;RBCK1;KLF4;CD200
Antimicrobial Humoral Immune Response Mediated By Antimicrobial Peptide (GO:0061844)	2/65	0.429335	0.601447	0	0	1.38722	1.17292	H2BC12;LTF
Regulation Of Cell-Matrix Adhesion (GO:0001952)	2/65	0.429335	0.601447	0	0	1.38722	1.17292	CSF1;GPM6B
Transcription By RNA Polymerase II (GO:0006366)	5/192	0.430632	0.601447	0	0	1.16881	0.984721	TSC22D1;TAF12;TRIM24;ELOB;GTF2H2
Monoatomic Ion Transport (GO:0006811)	3/107	0.430891	0.601447	0	0	1.26067	1.06136	SLC36A1;SLC17A5;PLP2
Positive Regulation Of T Cell Activation (GO:0050870)	3/107	0.430891	0.601447	0	0	1.26067	1.06136	MDK;CCL2;HLA-A
Carbohydrate Biosynthetic Process (GO:0016051)	1/25	0.432611	0.601447	0	0	1.82028	1.52525	FUT8
Regulation Of Protein Processing (GO:0070613)	1/25	0.432611	0.601447	0	0	1.82028	1.52525	CLN3
Regulation Of Synapse Organization (GO:0050807)	1/25	0.432611	0.601447	0	0	1.82028	1.52525	CLN3
Response To dsRNA (GO:0043331)	1/25	0.432611	0.601447	0	0	1.82028	1.52525	RFTN1
fatty-acyl-CoA Biosynthetic Process (GO:0046949)	1/25	0.432611	0.601447	0	0	1.82028	1.52525	ELOVL5
Late Endosome To Vacuole Transport Via Multivesicular Body Sorting Pathway (GO:0032511)	1/25	0.432611	0.601447	0	0	1.82028	1.52525	VPS37B
Long-Chain Fatty Acid Biosynthetic Process (GO:0042759)	1/25	0.432611	0.601447	0	0	1.82028	1.52525	FADS1
Mitotic Cell Cycle Checkpoint Signaling (GO:0007093)	1/25	0.432611	0.601447	0	0	1.82028	1.52525	AURKB
Negative Regulation Of TORC1 Signaling (GO:1904262)	1/25	0.432611	0.601447	0	0	1.82028	1.52525	SESN3
Negative Regulation Of Protein Localization To Membrane (GO:1905476)	1/25	0.432611	0.601447	0	0	1.82028	1.52525	TMBIM1
Negative Regulation Of Proteolysis Involved In Protein Catabolic Process (GO:1903051)	1/25	0.432611	0.601447	0	0	1.82028	1.52525	HFE
Negative Regulation Of Response To Wounding (GO:1903035)	1/25	0.432611	0.601447	0	0	1.82028	1.52525	MDK
Negative Regulation Of Signaling Receptor Activity (GO:2000272)	1/25	0.432611	0.601447	0	0	1.82028	1.52525	HFE
Negative Regulation Of Transposition (GO:0010529)	1/25	0.432611	0.601447	0	0	1.82028	1.52525	APOBEC3F
Positive Regulation Of Interleukin-2 Production (GO:0032743)	1/25	0.432611	0.601447	0	0	1.82028	1.52525	CLEC7A
Proteoglycan Metabolic Process (GO:0006029)	1/25	0.432611	0.601447	0	0	1.82028	1.52525	HPSE
Regulation Of B Cell Activation (GO:0050864)	1/25	0.432611	0.601447	0	0	1.82028	1.52525	SAMSN1
Regulation Of Cell Size (GO:0008361)	1/25	0.432611	0.601447	0	0	1.82028	1.52525	LAMTOR4
Organelle Assembly (GO:0070925)	8/322	0.433543	0.602385	0	0	1.11395	0.931004	IFT43;ATG101;UBQLN1;CHMP3;WIPI1;BBS7;VPS37B;ATG14
Regulation Of Signal Transduction (GO:0009966)	5/193	0.435028	0.604091	0	0	1.16253	0.967625	TSPAN15;RIC8B;DYNLT1;FBXL17;PTPN2
Glycerophospholipid Biosynthetic Process (GO:0046474)	3/108	0.436815	0.605038	0	0	1.2486	1.03415	INPP4B;CLN3;CHPT1
Positive Regulation Of Translation (GO:0045727)	3/108	0.436815	0.605038	0	0	1.2486	1.03415	COA3;HABP4;ZCCHC4
Response To Reactive Oxygen Species (GO:0000302)	2/66	0.437	0.605038	0	0	1.36547	1.13037	MAPK9;PTPRK
Negative Regulation Of Endopeptidase Activity (GO:0010951)	2/66	0.437	0.605038	0	0	1.36547	1.13037	SERPINB6;LTF
Negative Regulation Of Immune Response (GO:0050777)	2/66	0.437	0.605038	0	0	1.36547	1.13037	SAMSN1;AURKB
Extracellular Structure Organization (GO:0043062)	3/109	0.442716	0.60938	0	0	1.23676	1.00775	COL1A1;SPINT1;PXDN
tRNA Modification (GO:0006400)	2/67	0.44461	0.60938	0	0	1.34439	1.08971	ANKRD16;WDR4
Protein Secretion (GO:0009306)	2/67	0.44461	0.60938	0	0	1.34439	1.08971	SVBP;NAGPA
Fc Receptor Signaling Pathway (GO:0038093)	1/26	0.445336	0.60938	0	0	1.74738	1.4135	MAPK9
Regulation Of Interferon-Alpha Production (GO:0032647)	1/26	0.445336	0.60938	0	0	1.74738	1.4135	IFIH1
Antigen Processing And Presentation Of Exogenous Peptide Antigen Via MHC Class II (GO:0019886)	1/26	0.445336	0.60938	0	0	1.74738	1.4135	LGMN
Regulation Of Myeloid Cell Differentiation (GO:0045637)	1/26	0.445336	0.60938	0	0	1.74738	1.4135	FES
Calcium-Ion Regulated Exocytosis (GO:0017156)	1/26	0.445336	0.60938	0	0	1.74738	1.4135	VAMP7
Regulation Of Transcription By RNA Polymerase III (GO:0006359)	1/26	0.445336	0.60938	0	0	1.74738	1.4135	POLR3C
Respiratory Chain Complex IV Assembly (GO:0008535)	1/26	0.445336	0.60938	0	0	1.74738	1.4135	COA3
Meiosis I (GO:0007127)	1/26	0.445336	0.60938	0	0	1.74738	1.4135	ZSCAN21
Mitotic G1 DNA Damage Checkpoint Signaling (GO:0031571)	1/26	0.445336	0.60938	0	0	1.74738	1.4135	FBXO31
Negative Regulation Of Interleukin-1 Beta Production (GO:0032691)	1/26	0.445336	0.60938	0	0	1.74738	1.4135	CD33
Nuclear Membrane Organization (GO:0071763)	1/26	0.445336	0.60938	0	0	1.74738	1.4135	CHMP3
Organelle Fusion (GO:0048284)	1/26	0.445336	0.60938	0	0	1.74738	1.4135	STX3
Positive Regulation Of Adenylate Cyclase Activity (GO:0045762)	1/26	0.445336	0.60938	0	0	1.74738	1.4135	ORAI1
Positive Regulation Of Microtubule Polymerization Or Depolymerization (GO:0031112)	1/26	0.445336	0.60938	0	0	1.74738	1.4135	FES
Positive Regulation Of Phosphatidylinositol 3-Kinase Activity (GO:0043552)	1/26	0.445336	0.60938	0	0	1.74738	1.4135	ATG14
Protein Export From Nucleus (GO:0006611)	1/26	0.445336	0.60938	0	0	1.74738	1.4135	NUTF2
Regulation Of Actin Filament Bundle Assembly (GO:0032231)	1/26	0.445336	0.60938	0	0	1.74738	1.4135	SHANK1
Positive Regulation Of Protein Metabolic Process (GO:0051247)	5/196	0.44817	0.612762	0	0	1.14409	0.918227	CSF1;FBXW11;AXIN1;ZCCHC4;KLF4
External Encapsulating Structure Organization (GO:0045229)	3/110	0.448592	0.612762	0	0	1.22514	0.982122	COL1A1;SPINT1;PXDN
Regulation Of JNK Cascade (GO:0046328)	3/110	0.448592	0.612762	0	0	1.22514	0.982122	AXIN1;ZNF622;HRAS
Regulation Of Inflammatory Response (GO:0050727)	6/240	0.450823	0.614213	0	0	1.12066	0.892812	MDK;ARNT;KLF4;CD200;PTPN2;VAMP3
B Cell Differentiation (GO:0030183)	2/68	0.452162	0.614213	0	0	1.32396	1.05084	BLNK;PTPN2
Telomere Maintenance (GO:0000723)	2/68	0.452162	0.614213	0	0	1.32396	1.05084	INO80E;HUS1
Golgi Vesicle Transport (GO:0048193)	5/197	0.452534	0.614213	0	0	1.13807	0.902369	VAMP7;SURF4;RAB7B;SCAMP2;STX10
Regulation Of Transforming Growth Factor Beta Receptor Signaling Pathway (GO:0017015)	3/111	0.454444	0.614213	0	0	1.21373	0.957248	SPRED1;PEG10;ENG
Mitotic Cell Cycle Phase Transition (GO:0044772)	3/111	0.454444	0.614213	0	0	1.21373	0.957248	KDM8;ENSA;ACVR1B
Mitotic Sister Chromatid Segregation (GO:0000070)	3/111	0.454444	0.614213	0	0	1.21373	0.957248	CDCA8;CHMP3;NCAPH
Regulation Of Autophagy (GO:0010506)	6/241	0.454765	0.614213	0	0	1.11584	0.879251	ATP6V1G2;ATG101;MTMR8;UBQLN1;ATG14;TRIM34
T Cell Activation Involved In Immune Response (GO:0002286)	1/27	0.457777	0.614213	0	0	1.68009	1.31278	MDK
Regulation Of Immunoglobulin Production (GO:0002637)	1/27	0.457777	0.614213	0	0	1.68009	1.31278	VAMP3
Activation Of Phospholipase C Activity (GO:0007202)	1/27	0.457777	0.614213	0	0	1.68009	1.31278	LPAR2
Amino Acid Import Across Plasma Membrane (GO:0089718)	1/27	0.457777	0.614213	0	0	1.68009	1.31278	SLC36A1
Regulation Of Peptidase Activity (GO:0052547)	1/27	0.457777	0.614213	0	0	1.68009	1.31278	SVBP
Cardiac Muscle Cell Differentiation (GO:0055007)	1/27	0.457777	0.614213	0	0	1.68009	1.31278	GREM1
Cell Surface Receptor Signaling Pathway Involved In Cell-Cell Signaling (GO:1905114)	1/27	0.457777	0.614213	0	0	1.68009	1.31278	FZD2
Chaperone Cofactor-Dependent Protein Refolding (GO:0051085)	1/27	0.457777	0.614213	0	0	1.68009	1.31278	HSPA1L
Clathrin-Dependent Endocytosis (GO:0072583)	1/27	0.457777	0.614213	0	0	1.68009	1.31278	GPR107
Establishment Of Protein Localization To Vacuole (GO:0072666)	1/27	0.457777	0.614213	0	0	1.68009	1.31278	VPS37B
In Utero Embryonic Development (GO:0001701)	1/27	0.457777	0.614213	0	0	1.68009	1.31278	FUT8
Iron-Sulfur Cluster Assembly (GO:0016226)	1/27	0.457777	0.614213	0	0	1.68009	1.31278	NDUFAB1
Metallo-Sulfur Cluster Assembly (GO:0031163)	1/27	0.457777	0.614213	0	0	1.68009	1.31278	NDUFAB1
Monoubiquitinated Histone H2A Deubiquitination (GO:0035522)	1/27	0.457777	0.614213	0	0	1.68009	1.31278	TAF12
Monoubiquitinated Histone Deubiquitination (GO:0035521)	1/27	0.457777	0.614213	0	0	1.68009	1.31278	TAF12
Negative Regulation Of Neurogenesis (GO:0050768)	1/27	0.457777	0.614213	0	0	1.68009	1.31278	DYNLT1
Peptidyl-Lysine Methylation (GO:0018022)	1/27	0.457777	0.614213	0	0	1.68009	1.31278	EEF1AKMT2
Peptidyl-Proline Modification (GO:0018208)	1/27	0.457777	0.614213	0	0	1.68009	1.31278	PPIAL4H
Positive Regulation Of TORC1 Signaling (GO:1904263)	1/27	0.457777	0.614213	0	0	1.68009	1.31278	SLC38A9
Positive Regulation Of Mitotic Cell Cycle (GO:0045931)	1/27	0.457777	0.614213	0	0	1.68009	1.31278	LGMN
Positive Regulation Of Ubiquitin-Protein Transferase Activity (GO:0051443)	1/27	0.457777	0.614213	0	0	1.68009	1.31278	AXIN1
Protein Quality Control For Misfolded Or Incompletely Synthesized Proteins (GO:0006515)	1/27	0.457777	0.614213	0	0	1.68009	1.31278	FBXL17
Regulation Of Actin Polymerization Or Depolymerization (GO:0008064)	1/27	0.457777	0.614213	0	0	1.68009	1.31278	HCLS1
Positive Regulation Of Response To External Stimulus (GO:0032103)	4/155	0.458852	0.615302	0	0	1.15751	0.901732	MDK;POLR3C;STX3;SASH1
Establishment Of Protein Localization To Membrane (GO:0090150)	2/69	0.459655	0.616027	0	0	1.30413	1.01367	RFTN1;VPS37B
Calcium Ion Transport (GO:0006816)	3/112	0.460269	0.616146	0	0	1.20254	0.9331	CACNB1;P2RX4;ORAI1
Regulation Of Protein Serine/Threonine Kinase Activity (GO:0071900)	3/112	0.460269	0.616146	0	0	1.20254	0.9331	CSF1R;HRAS;LTF
DNA-templated Transcription (GO:0006351)	5/199	0.461234	0.617085	0	0	1.12622	0.871528	TSC22D1;TAF12;TRIM24;RNPS1;GTF2H2
Positive Regulation Of Cellular Component Organization (GO:0051130)	3/113	0.466068	0.619189	0	0	1.19154	0.909652	CLEC7A;SURF4;AJUBA
Negative Regulation Of Extrinsic Apoptotic Signaling Pathway (GO:2001237)	2/70	0.467088	0.619189	0	0	1.28489	0.978102	UNC5B;TMBIM1
Regulation Of Notch Signaling Pathway (GO:0008593)	2/70	0.467088	0.619189	0	0	1.28489	0.978102	TSPAN15;ARRDC1
Regulation Of Cellular Biosynthetic Process (GO:0031326)	2/70	0.467088	0.619189	0	0	1.28489	0.978102	C3;PDK4
Organic Substance Transport (GO:0071702)	5/201	0.469894	0.619189	0	0	1.11462	0.841813	SCAMP5;ABCD4;ARRDC1;CHMP3;SCAMP2
Regulation Of Chromosome Segregation (GO:0051983)	1/28	0.469939	0.619189	0	0	1.61778	1.22167	NCAPH
Regulation Of Glucose Metabolic Process (GO:0010906)	1/28	0.469939	0.619189	0	0	1.61778	1.22167	PDK4
Antigen Processing And Presentation Of Peptide Antigen Via MHC Class II (GO:0002495)	1/28	0.469939	0.619189	0	0	1.61778	1.22167	LGMN
Apoptotic Cell Clearance (GO:0043277)	1/28	0.469939	0.619189	0	0	1.61778	1.22167	TYROBP
Regulation Of Protein Targeting To Membrane (GO:0090313)	1/28	0.469939	0.619189	0	0	1.61778	1.22167	HRAS
Cellular Response To Osmotic Stress (GO:0071470)	1/28	0.469939	0.619189	0	0	1.61778	1.22167	SERPINB6
Determination Of Bilateral Symmetry (GO:0009855)	1/28	0.469939	0.619189	0	0	1.61778	1.22167	BBS7
Diterpenoid Metabolic Process (GO:0016101)	1/28	0.469939	0.619189	0	0	1.61778	1.22167	PECR
Vascular Endothelial Growth Factor Receptor Signaling Pathway (GO:0048010)	1/28	0.469939	0.619189	0	0	1.61778	1.22167	MAPKAPK3
Negative Regulation Of G2/M Transition Of Mitotic Cell Cycle (GO:0010972)	1/28	0.469939	0.619189	0	0	1.61778	1.22167	AURKB
Negative Regulation Of Cation Channel Activity (GO:2001258)	1/28	0.469939	0.619189	0	0	1.61778	1.22167	UBQLN1
Negative Regulation Of Cytoskeleton Organization (GO:0051494)	1/28	0.469939	0.619189	0	0	1.61778	1.22167	SHANK1
Nuclear-Transcribed mRNA Catabolic Process, Nonsense-Mediated Decay (GO:0000184)	1/28	0.469939	0.619189	0	0	1.61778	1.22167	RNPS1
Phospholipid Catabolic Process (GO:0009395)	1/28	0.469939	0.619189	0	0	1.61778	1.22167	SMPD3
Positive Regulation Of Defense Response To Virus By Host (GO:0002230)	1/28	0.469939	0.619189	0	0	1.61778	1.22167	APOBEC3F
Positive Regulation Of mRNA Processing (GO:0050685)	1/28	0.469939	0.619189	0	0	1.61778	1.22167	CELF4
Positive Regulation Of Protein Import Into Nucleus (GO:0042307)	1/28	0.469939	0.619189	0	0	1.61778	1.22167	HCLS1
Primary Neural Tube Formation (GO:0014020)	1/28	0.469939	0.619189	0	0	1.61778	1.22167	DYNLL1
Protein Insertion Into Mitochondrial Membrane (GO:0051204)	1/28	0.469939	0.619189	0	0	1.61778	1.22167	TIMM22
Regulation Of DNA Damage Response, Signal Transduction By P53 Class Mediator (GO:0043516)	1/28	0.469939	0.619189	0	0	1.61778	1.22167	SPRED1
Regulation Of Bone Resorption (GO:0045124)	1/28	0.469939	0.619189	0	0	1.61778	1.22167	CSF1R
Regulation Of Calcium Ion-Dependent Exocytosis (GO:0017158)	1/28	0.469939	0.619189	0	0	1.61778	1.22167	SCAMP5
Response To Endoplasmic Reticulum Stress (GO:0034976)	3/114	0.471839	0.620994	0	0	1.18075	0.88688	SCAMP5;UBQLN1;MARCHF6
Regulation Of MAP Kinase Activity (GO:0043405)	3/114	0.471839	0.620994	0	0	1.18075	0.88688	CD40;HRAS;FGFR1
Synapse Assembly (GO:0007416)	2/71	0.474461	0.623394	0	0	1.2662	0.944048	BDNF;PCDHB5
Negative Regulation Of Cellular Response To Growth Factor Stimulus (GO:0090288)	2/71	0.474461	0.623394	0	0	1.2662	0.944048	GREM1;CHRD
Negative Regulation Of Protein Binding (GO:0032091)	2/71	0.474461	0.623394	0	0	1.2662	0.944048	HFE;AURKB
Response To Ionizing Radiation (GO:0010212)	2/72	0.481771	0.623638	0	0	1.24805	0.911431	HUS1;BRCA2
Second-Messenger-Mediated Signaling (GO:0019932)	2/72	0.481771	0.623638	0	0	1.24805	0.911431	GUCY1A1;P2RX4
Negative Regulation Of Catabolic Process (GO:0009895)	2/72	0.481771	0.623638	0	0	1.24805	0.911431	RGP1;HFE
Plasma Membrane Organization (GO:0007009)	2/72	0.481771	0.623638	0	0	1.24805	0.911431	CLN3;CHMP3
Protein Targeting To Membrane (GO:0006612)	2/72	0.481771	0.623638	0	0	1.24805	0.911431	PEX16;VPS37B
JNK Cascade (GO:0007254)	1/29	0.481829	0.623638	0	0	1.55992	1.139	MAPK9
RNA Biosynthetic Process (GO:0032774)	1/29	0.481829	0.623638	0	0	1.55992	1.139	TAF12
Alpha-Amino Acid Catabolic Process (GO:1901606)	1/29	0.481829	0.623638	0	0	1.55992	1.139	OTC
Regulation Of Muscle Contraction (GO:0006937)	1/29	0.481829	0.623638	0	0	1.55992	1.139	CACNB1
Regulation Of Protein Modification By Small Protein Conjugation Or Removal (GO:1903320)	1/29	0.481829	0.623638	0	0	1.55992	1.139	UBQLN1
Regulation Of Spindle Assembly (GO:0090169)	1/29	0.481829	0.623638	0	0	1.55992	1.139	CHMP3
Regulation Of Striated Muscle Contraction (GO:0006942)	1/29	0.481829	0.623638	0	0	1.55992	1.139	P2RX4
Regulation Of Voltage-Gated Calcium Channel Activity (GO:1901385)	1/29	0.481829	0.623638	0	0	1.55992	1.139	CACNB1
Chondrocyte Differentiation (GO:0002062)	1/29	0.481829	0.623638	0	0	1.55992	1.139	SLC26A2
Tube Closure (GO:0060606)	1/29	0.481829	0.623638	0	0	1.55992	1.139	DYNLL1
Heterotypic Cell-Cell Adhesion (GO:0034113)	1/29	0.481829	0.623638	0	0	1.55992	1.139	CD200
mRNA Splice Site Recognition (GO:0006376)	1/29	0.481829	0.623638	0	0	1.55992	1.139	CELF4
Morphogenesis Of An Epithelium (GO:0002009)	1/29	0.481829	0.623638	0	0	1.55992	1.139	PRKX
Negative Regulation Of DNA Binding (GO:0043392)	1/29	0.481829	0.623638	0	0	1.55992	1.139	HABP4
Negative Regulation Of Plasma Membrane Bounded Cell Projection Assembly (GO:0120033)	1/29	0.481829	0.623638	0	0	1.55992	1.139	TACSTD2
Organic Cyclic Compound Biosynthetic Process (GO:1901362)	1/29	0.481829	0.623638	0	0	1.55992	1.139	FDFT1
Peptidyl-Tyrosine Dephosphorylation (GO:0035335)	1/29	0.481829	0.623638	0	0	1.55992	1.139	PTPN2
Positive Regulation Of B Cell Proliferation (GO:0030890)	1/29	0.481829	0.623638	0	0	1.55992	1.139	CD40
Positive Regulation Of Dephosphorylation (GO:0035306)	1/29	0.481829	0.623638	0	0	1.55992	1.139	DYNLL1
Positive Regulation Of Microtubule Polymerization (GO:0031116)	1/29	0.481829	0.623638	0	0	1.55992	1.139	FES
Positive Regulation Of Neural Precursor Cell Proliferation (GO:2000179)	1/29	0.481829	0.623638	0	0	1.55992	1.139	MDK
Regulation Of Blood Coagulation (GO:0030193)	1/29	0.481829	0.623638	0	0	1.55992	1.139	HPSE
Defense Response To Bacterium (GO:0042742)	5/204	0.482801	0.62455	0	0	1.09764	0.799251	H2BC12;OAS3;HLA-A;RBCK1;LTF
Regulation Of Rho Protein Signal Transduction (GO:0035023)	2/73	0.489018	0.632244	0	0	1.2304	0.880177	KCTD10;DYNLL1
Artery Morphogenesis (GO:0048844)	1/30	0.493453	0.63413	0	0	1.50606	1.06377	ENG
Regulation Of Vasculature Development (GO:1901342)	1/30	0.493453	0.63413	0	0	1.50606	1.06377	GPNMB
Cytoplasmic Translational Initiation (GO:0002183)	1/30	0.493453	0.63413	0	0	1.50606	1.06377	EIF2D
Negative Regulation Of Calcium Ion Transmembrane Transporter Activity (GO:1901020)	1/30	0.493453	0.63413	0	0	1.50606	1.06377	UBQLN1
Negative Regulation Of Interleukin-1 Production (GO:0032692)	1/30	0.493453	0.63413	0	0	1.50606	1.06377	CD33
Nucleic Acid Metabolic Process (GO:0090304)	1/30	0.493453	0.63413	0	0	1.50606	1.06377	NT5E
Phagocytosis, Engulfment (GO:0006911)	1/30	0.493453	0.63413	0	0	1.50606	1.06377	VAMP7
Phospholipid Dephosphorylation (GO:0046839)	1/30	0.493453	0.63413	0	0	1.50606	1.06377	PLPP1
Positive Regulation Of Lipid Kinase Activity (GO:0090218)	1/30	0.493453	0.63413	0	0	1.50606	1.06377	ATG14
Positive Regulation Of Protein Targeting To Mitochondrion (GO:1903955)	1/30	0.493453	0.63413	0	0	1.50606	1.06377	HSPA1L
Regulation Of Cell Migration Involved In Sprouting Angiogenesis (GO:0090049)	1/30	0.493453	0.63413	0	0	1.50606	1.06377	KLF4
Negative Regulation Of Cell Differentiation (GO:0045596)	5/207	0.495598	0.636538	0	0	1.08117	0.758974	GDF10;GREM1;SPRED1;SFRP2;CHRD
Gland Development (GO:0048732)	2/74	0.496202	0.636615	0	0	1.21325	0.850215	SALL1;MDK
Import Into Nucleus (GO:0051170)	2/74	0.496202	0.636615	0	0	1.21325	0.850215	KPNA4;NUTF2
Regulation Of Intracellular Signal Transduction (GO:1902531)	7/297	0.499275	0.640208	0	0	1.0543	0.732313	CSF1R;SPRED1;CLEC7A;GNA12;SLA;DYNLL1;AURKB
Regulation Of Protein-Containing Complex Assembly (GO:0043254)	3/119	0.500254	0.641112	0	0	1.12956	0.78238	CLEC7A;AJUBA;PRKCZ
Defense Response To Gram-negative Bacterium (GO:0050829)	2/75	0.50332	0.64135	0	0	1.19657	0.821481	H2BC12;LTF
Negative Regulation Of Phosphorylation (GO:0042326)	2/75	0.50332	0.64135	0	0	1.19657	0.821481	ATG14;DYNLL1
Regulation Of DNA Replication (GO:0006275)	2/75	0.50332	0.64135	0	0	1.19657	0.821481	INO80E;S100A11
B Cell Proliferation (GO:0042100)	1/31	0.504817	0.64135	0	0	1.45578	0.995112	CD40
Regulation Of Extrinsic Apoptotic Signaling Pathway Via Death Domain Receptors (GO:1902041)	1/31	0.504817	0.64135	0	0	1.45578	0.995112	TMBIM1
Regulation Of Gluconeogenesis (GO:0006111)	1/31	0.504817	0.64135	0	0	1.45578	0.995112	PTPN2
Regulation Of Macrophage Activation (GO:0043030)	1/31	0.504817	0.64135	0	0	1.45578	0.995112	CD200
Cardiac Muscle Tissue Morphogenesis (GO:0055008)	1/31	0.504817	0.64135	0	0	1.45578	0.995112	ENG
Regulation Of Transmembrane Receptor Protein Serine/Threonine Kinase Signaling Pathway (GO:0090092)	1/31	0.504817	0.64135	0	0	1.45578	0.995112	ENG
Endodermal Cell Differentiation (GO:0035987)	1/31	0.504817	0.64135	0	0	1.45578	0.995112	FN1
Leukocyte Cell-Cell Adhesion (GO:0007159)	1/31	0.504817	0.64135	0	0	1.45578	0.995112	NT5E
Negative Regulation Of Cell-Matrix Adhesion (GO:0001953)	1/31	0.504817	0.64135	0	0	1.45578	0.995112	DYNLL1
Negative Regulation Of Chemotaxis (GO:0050922)	1/31	0.504817	0.64135	0	0	1.45578	0.995112	PTPN2
Positive Regulation Of Glucose Transmembrane Transport (GO:0010828)	1/31	0.504817	0.64135	0	0	1.45578	0.995112	C3
Positive Regulation Of Mononuclear Cell Migration (GO:0071677)	1/31	0.504817	0.64135	0	0	1.45578	0.995112	LGMN
Positive Regulation Of Proteolysis Involved In Protein Catabolic Process (GO:1903052)	1/31	0.504817	0.64135	0	0	1.45578	0.995112	AXIN1
'De Novo' Post-Translational Protein Folding (GO:0051084)	1/32	0.515926	0.649828	0	0	1.40875	0.932297	HSPA1L
NIK/NF-kappaB Signaling (GO:0038061)	1/32	0.515926	0.649828	0	0	1.40875	0.932297	ZFP91
Amide Transport (GO:0042886)	1/32	0.515926	0.649828	0	0	1.40875	0.932297	SLC46A1
Regulation Of Natural Killer Cell Mediated Cytotoxicity (GO:0042269)	1/32	0.515926	0.649828	0	0	1.40875	0.932297	LAMP1
Regulation Of Ubiquitin-Protein Transferase Activity (GO:0051438)	1/32	0.515926	0.649828	0	0	1.40875	0.932297	AXIN1
Female Gamete Generation (GO:0007292)	1/32	0.515926	0.649828	0	0	1.40875	0.932297	MDK
Gluconeogenesis (GO:0006094)	1/32	0.515926	0.649828	0	0	1.40875	0.932297	CRTC2
Glycosphingolipid Metabolic Process (GO:0006687)	1/32	0.515926	0.649828	0	0	1.40875	0.932297	CERK
Left/Right Pattern Formation (GO:0060972)	1/32	0.515926	0.649828	0	0	1.40875	0.932297	BBS7
miRNA Processing (GO:0035196)	1/32	0.515926	0.649828	0	0	1.40875	0.932297	SNIP1
Muscle Cell Development (GO:0055001)	1/32	0.515926	0.649828	0	0	1.40875	0.932297	ENG
Negative Regulation Of Proteasomal Ubiquitin-Dependent Protein Catabolic Process (GO:0032435)	1/32	0.515926	0.649828	0	0	1.40875	0.932297	HFE
Positive Regulation Of Synapse Assembly (GO:0051965)	1/32	0.515926	0.649828	0	0	1.40875	0.932297	BDNF
Positive Regulation Of Telomere Maintenance Via Telomerase (GO:0032212)	1/32	0.515926	0.649828	0	0	1.40875	0.932297	AURKB
Protein Transmembrane Import Into Intracellular Organelle (GO:0044743)	1/32	0.515926	0.649828	0	0	1.40875	0.932297	PEX16
Regulation Of Calcium Ion Transmembrane Transporter Activity (GO:1901019)	1/32	0.515926	0.649828	0	0	1.40875	0.932297	CACNB1
Fatty Acid Metabolic Process (GO:0006631)	3/122	0.516925	0.650239	0	0	1.10092	0.726447	ACOT11;NAAA;NDUFAB1
Protein Localization To Nucleus (GO:0034504)	3/122	0.516925	0.650239	0	0	1.10092	0.726447	COL1A1;KPNA4;NUTF2
Cell Morphogenesis Involved In Neuron Differentiation (GO:0048667)	2/77	0.517362	0.650239	0	0	1.16454	0.76745	S100A6;S100B
Embryonic Organ Development (GO:0048568)	2/77	0.517362	0.650239	0	0	1.16454	0.76745	NDRG4;SALL1
Modulation Of Chemical Synaptic Transmission (GO:0050804)	3/123	0.522416	0.655408	0	0	1.09169	0.708821	CLN3;DLGAP3;CPLX1
Regulation Of Innate Immune Response (GO:0045088)	2/78	0.524283	0.655408	0	0	1.14916	0.742042	POLR3C;AURKB
Negative Regulation Of Protein Modification Process (GO:0031400)	2/78	0.524283	0.655408	0	0	1.14916	0.742042	ENSA;ATG14
Organonitrogen Compound Catabolic Process (GO:1901565)	2/78	0.524283	0.655408	0	0	1.14916	0.742042	TRIM24;RENBP
mRNA Processing (GO:0006397)	5/214	0.524978	0.655408	0	0	1.04459	0.673129	WBP4;SRSF2;SNIP1;RNPS1;SNRPGP15
Brain Development (GO:0007420)	4/169	0.526063	0.655408	0	0	1.05853	0.679931	NDRG4;FBXW11;CIC;HSPG2
Actin Filament Bundle Assembly (GO:0051017)	1/33	0.526787	0.655408	0	0	1.36465	0.874688	LIMD2
Actin Filament Bundle Organization (GO:0061572)	1/33	0.526787	0.655408	0	0	1.36465	0.874688	LIMD2
Regulation Of Protein Polymerization (GO:0032271)	1/33	0.526787	0.655408	0	0	1.36465	0.874688	HCLS1
Regulation Of Sprouting Angiogenesis (GO:1903670)	1/33	0.526787	0.655408	0	0	1.36465	0.874688	KLF4
Signal Transduction By P53 Class Mediator (GO:0072331)	1/33	0.526787	0.655408	0	0	1.36465	0.874688	GREM1
Ventricular Cardiac Muscle Tissue Morphogenesis (GO:0055010)	1/33	0.526787	0.655408	0	0	1.36465	0.874688	ENG
Monoubiquitinated Protein Deubiquitination (GO:0035520)	1/33	0.526787	0.655408	0	0	1.36465	0.874688	TAF12
Negative Regulation Of Blood Vessel Endothelial Cell Migration (GO:0043537)	1/33	0.526787	0.655408	0	0	1.36465	0.874688	KLF4
Negative Regulation Of Endocytosis (GO:0045806)	1/33	0.526787	0.655408	0	0	1.36465	0.874688	SCAMP5
Positive Regulation Of Establishment Of Protein Localization To Mitochondrion (GO:1903749)	1/33	0.526787	0.655408	0	0	1.36465	0.874688	HSPA1L
Positive Regulation Of Ion Transmembrane Transporter Activity (GO:0032414)	1/33	0.526787	0.655408	0	0	1.36465	0.874688	CCL2
Positive Regulation Of Small Molecule Metabolic Process (GO:0062013)	1/33	0.526787	0.655408	0	0	1.36465	0.874688	ARNT
Protein K63-linked Deubiquitination (GO:0070536)	1/33	0.526787	0.655408	0	0	1.36465	0.874688	YOD1
Regulation Of Neuron Differentiation (GO:0045664)	2/79	0.531137	0.65942	0	0	1.13418	0.717636	BDNF;FGFR1
Positive Regulation Of Protein Localization To Membrane (GO:1905477)	2/79	0.531137	0.65942	0	0	1.13418	0.717636	STX3;HRAS
Positive Regulation Of Protein Modification By Small Protein Conjugation Or Removal (GO:1903322)	2/79	0.531137	0.65942	0	0	1.13418	0.717636	AXIN1;UBQLN1
Protein Import Into Nucleus (GO:0006606)	2/79	0.531137	0.65942	0	0	1.13418	0.717636	KPNA4;NUTF2
ATP Metabolic Process (GO:0046034)	1/34	0.537404	0.659807	0	0	1.32323	0.821734	NT5E
Regulation Of Interleukin-17 Production (GO:0032660)	1/34	0.537404	0.659807	0	0	1.32323	0.821734	RFTN1
Regulation Of Neuronal Synaptic Plasticity (GO:0048168)	1/34	0.537404	0.659807	0	0	1.32323	0.821734	CLN3
Regulation Of Phosphatidylinositol 3-Kinase Activity (GO:0043551)	1/34	0.537404	0.659807	0	0	1.32323	0.821734	ATG14
Cellular Response To Hydrogen Peroxide (GO:0070301)	1/34	0.537404	0.659807	0	0	1.32323	0.821734	CYP1B1
Response To Estrogen (GO:0043627)	1/34	0.537404	0.659807	0	0	1.32323	0.821734	TRIM24
Semaphorin-Plexin Signaling Pathway (GO:0071526)	1/34	0.537404	0.659807	0	0	1.32323	0.821734	NELL2
Embryonic Skeletal System Development (GO:0048706)	1/34	0.537404	0.659807	0	0	1.32323	0.821734	COL1A1
Transcription Initiation-Coupled Chromatin Remodeling (GO:0045815)	1/34	0.537404	0.659807	0	0	1.32323	0.821734	VPS72
Histone Deubiquitination (GO:0016578)	1/34	0.537404	0.659807	0	0	1.32323	0.821734	TAF12
Inner Mitochondrial Membrane Organization (GO:0007007)	1/34	0.537404	0.659807	0	0	1.32323	0.821734	TIMM22
Membrane Protein Proteolysis (GO:0033619)	1/34	0.537404	0.659807	0	0	1.32323	0.821734	SPPL2A
Mitochondrial Electron Transport, NADH To Ubiquinone (GO:0006120)	1/34	0.537404	0.659807	0	0	1.32323	0.821734	NDUFAB1
Negative Regulation Of Cell Cycle Process (GO:0010948)	1/34	0.537404	0.659807	0	0	1.32323	0.821734	AURKB
Negative Regulation Of Interleukin-6 Production (GO:0032715)	1/34	0.537404	0.659807	0	0	1.32323	0.821734	CD200
Positive Regulation Of Carbohydrate Metabolic Process (GO:0045913)	1/34	0.537404	0.659807	0	0	1.32323	0.821734	ARNT
Positive Regulation Of Immunoglobulin Production (GO:0002639)	1/34	0.537404	0.659807	0	0	1.32323	0.821734	VAMP3
Positive Regulation Of Neuron Death (GO:1901216)	1/34	0.537404	0.659807	0	0	1.32323	0.821734	TYROBP
Positive Regulation Of Organelle Organization (GO:0010638)	1/34	0.537404	0.659807	0	0	1.32323	0.821734	SURF4
Regulation Of T Cell Receptor Signaling Pathway (GO:0050856)	1/34	0.537404	0.659807	0	0	1.32323	0.821734	PTPN2
Regulation Of calcineurin-NFAT Signaling Cascade (GO:0070884)	1/34	0.537404	0.659807	0	0	1.32323	0.821734	CLEC7A
Response To Type II Interferon (GO:0034341)	2/80	0.537923	0.659807	0	0	1.11958	0.694185	CD40;CCL2
Glycoprotein Biosynthetic Process (GO:0009101)	2/80	0.537923	0.659807	0	0	1.11958	0.694185	ALG3;TMEM106A
Activation Of Protein Kinase Activity (GO:0032147)	2/81	0.544642	0.665978	0	0	1.10535	0.671642	AXIN1;ZFP91
Cellular Response To Interleukin-1 (GO:0071347)	2/81	0.544642	0.665978	0	0	1.10535	0.671642	CD40;CCL2
Macromolecule Modification (GO:0043412)	2/81	0.544642	0.665978	0	0	1.10535	0.671642	MSRA;NAGPA
Positive Regulation Of Growth (GO:0045927)	2/81	0.544642	0.665978	0	0	1.10535	0.671642	SFRP2;RFTN1
Action Potential (GO:0001508)	1/35	0.547784	0.665978	0	0	1.28425	0.772956	CLN3
Regulation Of Regulated Secretory Pathway (GO:1903305)	1/35	0.547784	0.665978	0	0	1.28425	0.772956	RAB15
Regulation Of Sodium Ion Transport (GO:0002028)	1/35	0.547784	0.665978	0	0	1.28425	0.772956	P2RX4
Regulatory ncRNA Processing (GO:0070918)	1/35	0.547784	0.665978	0	0	1.28425	0.772956	SNIP1
Dendrite Morphogenesis (GO:0048813)	1/35	0.547784	0.665978	0	0	1.28425	0.772956	SHANK1
Endoderm Formation (GO:0001706)	1/35	0.547784	0.665978	0	0	1.28425	0.772956	FN1
Glutamate Receptor Signaling Pathway (GO:0007215)	1/35	0.547784	0.665978	0	0	1.28425	0.772956	CLN3
Hexose Biosynthetic Process (GO:0019319)	1/35	0.547784	0.665978	0	0	1.28425	0.772956	CRTC2
Positive Regulation Of Cell Development (GO:0010720)	1/35	0.547784	0.665978	0	0	1.28425	0.772956	CLEC7A
Positive Regulation Of Substrate Adhesion-Dependent Cell Spreading (GO:1900026)	1/35	0.547784	0.665978	0	0	1.28425	0.772956	MDK
Positive Regulation Of Telomere Maintenance Via Telomere Lengthening (GO:1904358)	1/35	0.547784	0.665978	0	0	1.28425	0.772956	AURKB
Protein Methylation (GO:0006479)	1/35	0.547784	0.665978	0	0	1.28425	0.772956	EEF1AKMT2
Regulation Of Cardiac Muscle Contraction (GO:0055117)	1/35	0.547784	0.665978	0	0	1.28425	0.772956	P2RX4
Negative Regulation Of Apoptotic Signaling Pathway (GO:2001234)	2/82	0.551292	0.669895	0	0	1.09148	0.649966	BDNF;TMBIM1
Regulation Of Glucose Import (GO:0046324)	1/36	0.557931	0.675163	0	0	1.24749	0.727936	RTN2
Regulation Of Intracellular Protein Transport (GO:0033157)	1/36	0.557931	0.675163	0	0	1.24749	0.727936	KIF20B
Regulation Of Receptor Internalization (GO:0002090)	1/36	0.557931	0.675163	0	0	1.24749	0.727936	GREM1
tRNA Methylation (GO:0030488)	1/36	0.557931	0.675163	0	0	1.24749	0.727936	WDR4
Interstrand Cross-Link Repair (GO:0036297)	1/36	0.557931	0.675163	0	0	1.24749	0.727936	FANCM
Negative Regulation Of T Cell Proliferation (GO:0042130)	1/36	0.557931	0.675163	0	0	1.24749	0.727936	GPNMB
Neural Crest Cell Migration (GO:0001755)	1/36	0.557931	0.675163	0	0	1.24749	0.727936	FN1
Positive Regulation Of Double-Strand Break Repair Via Homologous Recombination (GO:1905168)	1/36	0.557931	0.675163	0	0	1.24749	0.727936	VPS72
Regulation Of Cell Cycle Process (GO:0010564)	3/130	0.559866	0.677155	0	0	1.03114	0.598122	KIF20A;KIF20B;AURKB
Purine Ribonucleotide Metabolic Process (GO:0009150)	2/84	0.564386	0.681538	0	0	1.06475	0.609055	NT5E;GNAI3
Synapse Organization (GO:0050808)	3/131	0.56507	0.681538	0	0	1.02303	0.583953	CACNB1;BDNF;PCDHB5
Regulation Of Defense Response To Virus By Host (GO:0050691)	1/37	0.567851	0.681538	0	0	1.21278	0.686305	APOBEC3F
Regulation Of Ossification (GO:0030278)	1/37	0.567851	0.681538	0	0	1.21278	0.686305	MDK
Regulation Of Phosphoprotein Phosphatase Activity (GO:0043666)	1/37	0.567851	0.681538	0	0	1.21278	0.686305	GNA12
Synaptic Vesicle Cycle (GO:0099504)	1/37	0.567851	0.681538	0	0	1.21278	0.686305	CPLX1
Ventricular Septum Development (GO:0003281)	1/37	0.567851	0.681538	0	0	1.21278	0.686305	SALL1
Mitochondrion Disassembly (GO:0061726)	1/37	0.567851	0.681538	0	0	1.21278	0.686305	WIPI1
Muscle Tissue Development (GO:0060537)	1/37	0.567851	0.681538	0	0	1.21278	0.686305	ENG
Negative Regulation Of Endothelial Cell Proliferation (GO:0001937)	1/37	0.567851	0.681538	0	0	1.21278	0.686305	CCL2
Negative Regulation Of Smooth Muscle Cell Proliferation (GO:0048662)	1/37	0.567851	0.681538	0	0	1.21278	0.686305	NDRG4
Positive Regulation Of Immune Effector Process (GO:0002699)	1/37	0.567851	0.681538	0	0	1.21278	0.686305	DDX60
Positive Regulation Of Receptor Signaling Pathway Via JAK-STAT (GO:0046427)	1/37	0.567851	0.681538	0	0	1.21278	0.686305	CYP1B1
Positive Regulation Of Receptor Signaling Pathway Via STAT (GO:1904894)	1/37	0.567851	0.681538	0	0	1.21278	0.686305	CYP1B1
Positive Regulation Of Signaling (GO:0023056)	1/37	0.567851	0.681538	0	0	1.21278	0.686305	VAMP3
Epithelial Cell Differentiation (GO:0030855)	3/132	0.570236	0.682317	0	0	1.01505	0.570158	DHRS9;PLAAT3;E2F4
Response To Interleukin-1 (GO:0070555)	2/85	0.570829	0.682317	0	0	1.05187	0.589745	CD40;CCL2
Defense Response To Gram-positive Bacterium (GO:0050830)	2/85	0.570829	0.682317	0	0	1.05187	0.589745	H2BC12;HLA-A
Integrin-Mediated Signaling Pathway (GO:0007229)	2/85	0.570829	0.682317	0	0	1.05187	0.589745	LAMA5;FN1
Macromolecule Catabolic Process (GO:0009057)	2/85	0.570829	0.682317	0	0	1.05187	0.589745	TRIM24;LGMN
Mitotic Spindle Organization (GO:0007052)	2/85	0.570829	0.682317	0	0	1.05187	0.589745	CDCA8;AURKB
Positive Regulation Of Amide Metabolic Process (GO:0034250)	2/85	0.570829	0.682317	0	0	1.05187	0.589745	SLC2A13;ZCCHC4
Positive Regulation Of Protein Localization (GO:1903829)	2/85	0.570829	0.682317	0	0	1.05187	0.589745	TYROBP;STX3
Negative Regulation Of Nucleic Acid-Templated Transcription (GO:1903507)	10/456	0.571975	0.683338	0	0	0.978049	0.546398	SALL1;SFRP2;ZBTB14;FBXW11;KDM8;PTPRK;CIC;KLF4;ZNF653;YAF2
Negative Regulation Of Binding (GO:0051100)	2/86	0.577204	0.685456	0	0	1.03929	0.571153	HABP4;AURKB
Regulation Of Intracellular Transport (GO:0032386)	1/38	0.577549	0.685456	0	0	1.17994	0.64774	LAMP1
Regulation Of Neurotransmitter Secretion (GO:0046928)	1/38	0.577549	0.685456	0	0	1.17994	0.64774	CPLX1
Calcium-Dependent Cell-Cell Adhesion Via Plasma Membrane Cell Adhesion Molecules (GO:0016339)	1/38	0.577549	0.685456	0	0	1.17994	0.64774	PCDHB5
Regulation Of Protein Import Into Nucleus (GO:0042306)	1/38	0.577549	0.685456	0	0	1.17994	0.64774	HCLS1
Connective Tissue Development (GO:0061448)	1/38	0.577549	0.685456	0	0	1.17994	0.64774	SPTLC2
Lymphocyte Proliferation (GO:0046651)	1/38	0.577549	0.685456	0	0	1.17994	0.64774	CD40
mRNA Transcription By RNA Polymerase II (GO:0042789)	1/38	0.577549	0.685456	0	0	1.17994	0.64774	TAF12
Negative Regulation Of Epithelial Cell Apoptotic Process (GO:1904036)	1/38	0.577549	0.685456	0	0	1.17994	0.64774	MDK
Negative Regulation Of Type I Interferon Production (GO:0032480)	1/38	0.577549	0.685456	0	0	1.17994	0.64774	TYROBP
Positive Regulation Of Axonogenesis (GO:0050772)	1/38	0.577549	0.685456	0	0	1.17994	0.64774	BDNF
Positive Regulation Of Production Of Molecular Mediator Of Immune Response (GO:0002702)	1/38	0.577549	0.685456	0	0	1.17994	0.64774	VAMP3
Positive Regulation Of Protein Tyrosine Kinase Activity (GO:0061098)	1/38	0.577549	0.685456	0	0	1.17994	0.64774	CSF1R
Regulation Of Type II Interferon Production (GO:0032649)	2/87	0.583508	0.690763	0	0	1.02701	0.553248	CLEC7A;HLA-A
Regulation Of Mitotic Spindle Organization (GO:0060236)	1/39	0.58703	0.690763	0	0	1.14883	0.611957	CHMP3
Axonal Transport (GO:0098930)	1/39	0.58703	0.690763	0	0	1.14883	0.611957	FBXW11
Regulation Of Protein Targeting To Mitochondrion (GO:1903214)	1/39	0.58703	0.690763	0	0	1.14883	0.611957	HSPA1L
Regulation Of Protein Tyrosine Kinase Activity (GO:0061097)	1/39	0.58703	0.690763	0	0	1.14883	0.611957	CSF1R
Retina Homeostasis (GO:0001895)	1/39	0.58703	0.690763	0	0	1.14883	0.611957	LTF
Fibroblast Growth Factor Receptor Signaling Pathway (GO:0008543)	1/39	0.58703	0.690763	0	0	1.14883	0.611957	FGFR1
Histone H4 Acetylation (GO:0043967)	1/39	0.58703	0.690763	0	0	1.14883	0.611957	VPS72
Negative Regulation Of Cell-Substrate Adhesion (GO:0010812)	1/39	0.58703	0.690763	0	0	1.14883	0.611957	TACSTD2
Negative Regulation Of Proteasomal Protein Catabolic Process (GO:1901799)	1/39	0.58703	0.690763	0	0	1.14883	0.611957	HFE
Negative Regulation Of Protein Secretion (GO:0050709)	1/39	0.58703	0.690763	0	0	1.14883	0.611957	CD200
Negative Regulation Of Transport (GO:0051051)	1/39	0.58703	0.690763	0	0	1.14883	0.611957	SCAMP5
Negative Regulation Of Ubiquitin-Dependent Protein Catabolic Process (GO:2000059)	1/39	0.58703	0.690763	0	0	1.14883	0.611957	HFE
Odontogenesis (GO:0042476)	1/39	0.58703	0.690763	0	0	1.14883	0.611957	COL1A1
Positive Regulation Of Intracellular Transport (GO:0032388)	1/39	0.58703	0.690763	0	0	1.14883	0.611957	KIF20B
Positive Regulation Of Lipid Biosynthetic Process (GO:0046889)	1/39	0.58703	0.690763	0	0	1.14883	0.611957	ELOVL5
Positive Regulation Of Lymphocyte Differentiation (GO:0045621)	1/39	0.58703	0.690763	0	0	1.14883	0.611957	MDK
RNA Processing (GO:0006396)	4/183	0.588991	0.692722	0	0	0.975036	0.51613	WBP4;SRSF2;RNPS1;ZNF830
Positive Regulation Of DNA Repair (GO:0045739)	2/89	0.595909	0.696772	0	0	1.0033	0.519375	INO80E;TMEM161A
Regulation Of Cytosolic Calcium Ion Concentration (GO:0051480)	1/40	0.596299	0.696772	0	0	1.11931	0.5787	CLN3
Regulation Of Glycolytic Process (GO:0006110)	1/40	0.596299	0.696772	0	0	1.11931	0.5787	ARNT
Regulation Of Microtubule Polymerization (GO:0031113)	1/40	0.596299	0.696772	0	0	1.11931	0.5787	FES
Regulation Of Small Molecule Metabolic Process (GO:0062012)	1/40	0.596299	0.696772	0	0	1.11931	0.5787	PDK4
Cellular Response To Heat (GO:0034605)	1/40	0.596299	0.696772	0	0	1.11931	0.5787	HSP90AB4P
[truncated: 345 more rows]

## Sheet: Reactome_2022
Term	Overlap	P-value	Adjusted P-value	Old P-value	Old Adjusted P-value	Odds Ratio	Combined Score	Genes
Immune System R-HSA-168256	75/1943	1.96336e-06	0.00190839	0	0	1.90351	25.0138	CD40;SIGLEC9;CSF1;PROS1;F13A1;KIF15;IFIH1;HERC3;LAMP1;VPS72;NKIRAS1;FTH1;BLNK;ELOB;KPNA4;MAP3K8;FBXO6;LRRFIP1;GUSB;HRAS;CD33;FBXW5;ATP6V1G2;DYNLT1;FBXW11;HLA-C;HLA-A;ATG14;DYNLL1;SERPINB6;VAMP8;TLR1;VAMP7;TYROBP;MAPKAPK3;OAS3;TMBIM1;SPNS1;ORAI1;RBCK1;KIF20A;VAMP3;FTL;LTF;CSF1R;LAMA5;PPL;C3;PSMB6;MAPK9;RNF138;CLEC7A;NDN;CCL2;STOM;AGA;STX3;S100A11;AOC1;HACE1;PTPRN2;FUCA1;SURF4;MX1;FN1;NFATC3;NBEAL2…
Innate Immune System R-HSA-168249	45/1035	1.6958e-05	0.0072553	0	0	2.09362	22.9979	SIGLEC9;PROS1;C3;IFIH1;PSMB6;MAPK9;LAMP1;CLEC7A;VPS72;NKIRAS1;FTH1;STOM;MAP3K8;AGA;LRRFIP1;GUSB;HRAS;S100A11;CD33;AOC1;ATP6V1G2;PTPRN2;DYNLT1;FBXW11;FUCA1;SURF4;NFATC3;HLA-C;NBEAL2;HLA-A;DYNLL1;S100B;SERPINB6;VAMP8;TLR1;TYROBP;MAPKAPK3;POLR3C;TMBIM1;SPNS1;HPSE;LAMTOR3;LGMN;FTL;LTF
Neutrophil Degranulation R-HSA-6798695	26/468	2.23929e-05	0.0072553	0	0	2.66379	28.5205	SIGLEC9;C3;LAMP1;FTH1;STOM;AGA;GUSB;S100A11;CD33;AOC1;PTPRN2;DYNLT1;FUCA1;SURF4;HLA-C;NBEAL2;HLA-A;DYNLL1;SERPINB6;VAMP8;TYROBP;TMBIM1;HPSE;LAMTOR3;FTL;LTF
Iron Uptake And Transport R-HSA-917937	8/59	4.85229e-05	0.0117911	0	0	6.95223	69.0598	SLC46A1;ATP6V1G2;HEPH;SLC22A17;HFE;FTH1;SLC11A2;FTL
Adaptive Immune System R-HSA-1280218	33/733	0.000123026	0.0239162	0	0	2.14154	19.2805	CD40;SIGLEC9;PPL;KIF15;C3;PSMB6;HERC3;RNF138;BLNK;ELOB;MAP3K8;FBXO6;HRAS;CD33;HACE1;FBXW5;FBXW11;NFATC3;HLA-C;HLA-A;ATG14;DYNLL1;FBXO31;VAMP8;TLR1;TYROBP;SPNS1;ORAI1;RBCK1;KIF20A;CD200;LGMN;VAMP3
Metal Ion SLC Transporters R-HSA-425410	4/26	0.00251192	0.406931	0	0	7.99754	47.879	SLC30A7;HEPH;SLC11A2;SLC39A6
Metabolism Of Proteins R-HSA-392499	60/1890	0.00366545	0.448373	0	0	1.49755	8.39946	MRPS17;DPAGT1;CPM;CSF1;PROS1;MRPS10;GALNT10;IFIH1;TUBA1C;ELOB;FBXO6;DLGAP3;CHGB;SLC30A7;FBXW5;RPL21;FBXW11;H2AC4;AXIN1;ALG3;YOD1;HLA-A;DYNLL1;HSPG2;MRPL46;RENBP;H2BC12;RAB30;RPL37A;SCG3;RAB7B;MRRF;LTF;INO80E;USP12;CDCA8;AURKB;C3;PSMB6;TGOLN2;DPP4;FUT8;SVBP;SLC17A5;MARCHF6;OPCML;NEGR1;FUCA1;FN1;RPL35A;KLF4;FBXO31;WARS2;RNF146;TSPAN15;MSRA;RAB15;RAB9A;EEF1AKMT2;FBN1
Cytokine Signaling In Immune System R-HSA-1280215	27/702	0.00472248	0.448373	0	0	1.79354	9.60516	CSF1R;LAMA5;CD40;CSF1;F13A1;PSMB6;MAPK9;VPS72;NKIRAS1;BLNK;NDN;CCL2;ELOB;KPNA4;MAP3K8;STX3;HRAS;FBXW11;MX1;FN1;HLA-C;HLA-A;S100B;VAMP7;MAPKAPK3;OAS3;PTPN2
Estrogen-stimulated Signaling Thru PRKCZ R-HSA-9634635	2/5	0.00478697	0.448373	0	0	29.2212	156.096	HRAS;PRKCZ
Immunoregulatory Interactions Between A Lymphoid And A non-Lymphoid Cell R-HSA-198933	8/123	0.00653051	0.448373	0	0	3.07304	15.4613	C3;CD40;TYROBP;SIGLEC9;HLA-C;HLA-A;CD200;CD33
Signaling By Interleukins R-HSA-449147	19/453	0.00695116	0.448373	0	0	1.95096	9.69403	CSF1R;LAMA5;CSF1;FBXW11;FN1;F13A1;S100B;PSMB6;MAPK9;VAMP7;MAPKAPK3;VPS72;NKIRAS1;BLNK;NDN;CCL2;MAP3K8;STX3;PTPN2
RAS Signaling Downstream Of NF1 Loss-Of-Function Variants R-HSA-6802953	2/6	0.0070743	0.448373	0	0	21.9148	108.506	SPRED1;HRAS
Platelet Degranulation R-HSA-114608	8/125	0.00717787	0.448373	0	0	3.0202	14.91	LGALS3BP;CLEC3B;VPS72;PROS1;HABP4;FN1;F13A1;SCG3
Golgi Associated Vesicle Biogenesis R-HSA-432722	5/55	0.00765223	0.448373	0	0	4.40226	21.4511	VAMP8;TGOLN2;VAMP7;FTH1;FTL
Intra-Golgi And Retrograde Golgi-to-ER Traffic R-HSA-6811442	10/181	0.00780936	0.448373	0	0	2.58765	12.5564	TGOLN2;RAB30;SURF4;RAB9A;KIF20A;KIF20B;DYNLL1;KIF15;VAMP3;STX10
Autophagy R-HSA-9612973	8/128	0.00823818	0.448373	0	0	2.94424	14.1293	ATG101;SLC38A9;WIPI1;VPS37B;ATG14;DYNLL1;LAMTOR4;LAMTOR3
Scavenging By Class A Receptors R-HSA-3000480	3/19	0.0082841	0.448373	0	0	8.23146	39.4568	COL1A1;FTH1;FTL
Signaling By FGFR1 In Disease R-HSA-5655302	4/36	0.00830319	0.448373	0	0	5.4955	26.3296	TRIM24;LRRFIP1;HRAS;FGFR1
Response To Elevated Platelet Cytosolic Ca2+ R-HSA-76005	8/130	0.00900758	0.460809	0	0	2.89568	13.6377	LGALS3BP;CLEC3B;VPS72;PROS1;HABP4;FN1;F13A1;SCG3
Post-translational Protein Phosphorylation R-HSA-8957275	7/106	0.00984921	0.478672	0	0	3.11897	14.4108	C3;TGOLN2;CSF1;FN1;SCG3;CHGB;FBN1
HS-GAG Degradation R-HSA-2024096	3/21	0.0110009	0.482232	0	0	7.3161	32.994	HPSE;GUSB;HSPG2
Elastic Fibre Formation R-HSA-1566948	4/39	0.0110021	0.482232	0	0	5.02368	22.6551	MFAP2;FBLN2;FBLN5;FBN1
Class I MHC Mediated Antigen Processing And Presentation R-HSA-983169	16/378	0.0116624	0.482232	0	0	1.96337	8.73973	HACE1;FBXW5;FBXW11;HLA-C;HLA-A;ATG14;FBXO31;TLR1;VAMP8;PSMB6;HERC3;RNF138;FBXO6;ELOB;RBCK1;VAMP3
Post-translational Protein Modification R-HSA-597592	44/1383	0.0119417	0.482232	0	0	1.4814	6.55922	DPAGT1;CPM;INO80E;CSF1;PROS1;USP12;CDCA8;GALNT10;AURKB;C3;IFIH1;PSMB6;TGOLN2;TUBA1C;FUT8;SVBP;SLC17A5;ELOB;FBXO6;MARCHF6;CHGB;OPCML;FBXW5;NEGR1;FBXW11;FUCA1;H2AC4;FN1;AXIN1;ALG3;YOD1;HLA-A;DYNLL1;RENBP;FBXO31;RNF146;H2BC12;RAB30;RAB15;RAB9A;SCG3;RAB7B;EEF1AKMT2;FBN1
Platelet Activation, Signaling And Aggregation R-HSA-76002	12/254	0.0124031	0.482232	0	0	2.19615	9.64067	LGALS3BP;CLEC3B;VPS72;PROS1;GNA12;HABP4;FN1;GNAI3;SPNS1;F13A1;SCG3;PRKCZ
MyD88:MAL(TIRAP) Cascade Initiated On Plasma Membrane R-HSA-166058	7/112	0.0130777	0.482712	0	0	2.93983	12.7496	TLR1;MAPK9;MAPKAPK3;FBXW11;NKIRAS1;MAP3K8;S100B
Macroautophagy R-HSA-1632852	7/114	0.0143054	0.482712	0	0	2.88459	12.2512	ATG101;SLC38A9;WIPI1;ATG14;DYNLL1;LAMTOR4;LAMTOR3
ER-Phagosome Pathway R-HSA-1236974	6/89	0.0149067	0.482712	0	0	3.18416	13.3924	TLR1;VAMP8;PSMB6;HLA-C;HLA-A;VAMP3
DAP12 Interactions R-HSA-2172127	4/43	0.0153968	0.482712	0	0	4.50751	18.8125	TYROBP;SPNS1;HLA-C;HRAS
Other Interleukin Signaling R-HSA-449836	3/24	0.0159344	0.482712	0	0	6.26998	25.9532	CSF1R;CSF1;STX3
mTORC1-mediated Signaling R-HSA-166208	3/24	0.0159344	0.482712	0	0	6.26998	25.9532	SLC38A9;LAMTOR4;LAMTOR3
Cell Recruitment (Pro-Inflammatory Response) R-HSA-9664424	3/25	0.0178122	0.482712	0	0	5.98468	24.1055	C3;NT5E;P2RX4
TRAF6 Mediated NF-kB Activation R-HSA-933542	3/25	0.0178122	0.482712	0	0	5.98468	24.1055	IFIH1;NKIRAS1;S100B
Reactions Specific To Complex N-glycan Synthesis Pathway R-HSA-975578	2/10	0.020001	0.482712	0	0	10.9552	42.8563	FUT8;FUCA1
Regulation Of IGF Transport And Uptake By IGFBPs R-HSA-381426	7/123	0.020859	0.482712	0	0	2.65955	10.2924	C3;TGOLN2;CSF1;FN1;SCG3;CHGB;FBN1
MyD88 Cascade Initiated On Plasma Membrane R-HSA-975871	6/96	0.0209047	0.482712	0	0	2.93544	11.3537	MAPK9;MAPKAPK3;NKIRAS1;FBXW11;MAP3K8;S100B
Cellular Responses To Stress R-HSA-2262752	25/722	0.021419	0.482712	0	0	1.5988	6.14494	SLC46A1;CRTC2;LIN9;PSMB6;MAPK9;CCL2;ELOB;SLC38A9;ATP6V1G2;RPL21;HSPA1L;H2AC4;FBXL17;RPL35A;WIPI1;H1-1;DYNLL1;H2BC12;MAPKAPK3;DNAJA4;CTDSP2;RPL37A;LAMTOR4;LAMTOR3;AJUBA
trans-Golgi Network Vesicle Budding R-HSA-199992	5/71	0.0214625	0.482712	0	0	3.33231	12.8009	VAMP8;TGOLN2;VAMP7;FTH1;FTL
Retrograde Transport At Trans-Golgi-Network R-HSA-6811440	4/48	0.022259	0.482712	0	0	3.99427	15.1982	TGOLN2;RAB9A;STX10;VAMP3
SLC-mediated Transmembrane Transport R-HSA-425407	11/247	0.0239542	0.482712	0	0	2.06023	7.68799	SLC30A7;SLC2A9;SLC36A1;SLC26A2;SLC43A2;HEPH;SLC2A13;SLC11A2;SLC17A5;SLC39A6;SLC36A4
Endosomal/Vacuolar Pathway R-HSA-1236977	2/11	0.0240877	0.482712	0	0	9.73742	36.2821	HLA-C;HLA-A
Antigen Presentation: Folding, Assembly, Peptide Loading Of Class I MHC R-HSA-983170	3/28	0.0241539	0.482712	0	0	5.26571	19.6059	HLA-C;HLA-A;ATG14
DAP12 Signaling R-HSA-2424491	3/28	0.0241539	0.482712	0	0	5.26571	19.6059	TYROBP;SPNS1;HRAS
Molecules Associated With Elastic Fibres R-HSA-2129379	3/28	0.0241539	0.482712	0	0	5.26571	19.6059	MFAP2;FBLN2;FBLN5
TRAF6 Mediated Induction Of NFkB And MAP Kinases Upon TLR7/8 Or 9 Activation R-HSA-975138	6/101	0.026072	0.482712	0	0	2.78023	10.1392	MAPK9;MAPKAPK3;FBXW11;NKIRAS1;MAP3K8;S100B
Cellular Responses To Stimuli R-HSA-8953897	25/736	0.0262491	0.482712	0	0	1.56615	5.70099	SLC46A1;CRTC2;LIN9;PSMB6;MAPK9;CCL2;ELOB;SLC38A9;ATP6V1G2;RPL21;HSPA1L;H2AC4;FBXL17;RPL35A;WIPI1;H1-1;DYNLL1;H2BC12;MAPKAPK3;DNAJA4;CTDSP2;RPL37A;LAMTOR4;LAMTOR3;AJUBA
Disassembly Of Destruction Complex And Recruitment Of AXIN To Membrane R-HSA-4641262	3/29	0.0265041	0.482712	0	0	5.06292	18.3807	FZD2;AXIN1;DVL3
EGR2 And SOX10-mediated Initiation Of Schwann Cell Myelination R-HSA-9619665	3/29	0.0265041	0.482712	0	0	5.06292	18.3807	SCD5;PXMP2;POU3F1
Energy Dependent Regulation Of mTOR By LKB1-AMPK R-HSA-380972	3/29	0.0265041	0.482712	0	0	5.06292	18.3807	SLC38A9;LAMTOR4;LAMTOR3
FCERI Mediated MAPK Activation R-HSA-2871796	3/29	0.0265041	0.482712	0	0	5.06292	18.3807	MAPK9;SPNS1;HRAS
MyD88 Dependent Cascade Initiated On Endosome R-HSA-975155	6/102	0.0271985	0.482712	0	0	2.75113	9.91671	MAPK9;MAPKAPK3;FBXW11;NKIRAS1;MAP3K8;S100B
Toll Like Receptor 3 (TLR3) Cascade R-HSA-168164	6/103	0.0283567	0.482712	0	0	2.72263	9.70043	MAPK9;MAPKAPK3;FBXW11;NKIRAS1;MAP3K8;S100B
Toll Like Receptor 7/8 (TLR7/8) Cascade R-HSA-168181	6/103	0.0283567	0.482712	0	0	2.72263	9.70043	MAPK9;MAPKAPK3;FBXW11;NKIRAS1;MAP3K8;S100B
Pyrimidine Catabolism R-HSA-73621	2/12	0.0284827	0.482712	0	0	8.76323	31.1836	NT5C3A;NT5E
p38MAPK Events R-HSA-171007	2/12	0.0284827	0.482712	0	0	8.76323	31.1836	MAPKAPK3;HRAS
Signaling By Non-Receptor Tyrosine Kinases R-HSA-9006927	4/52	0.0289014	0.482712	0	0	3.66066	12.9729	DOK1;GPNMB;PXDN;HRAS
FGFR1 Mutant Receptor Activation R-HSA-1839124	3/30	0.0289722	0.482712	0	0	4.87516	17.265	TRIM24;LRRFIP1;FGFR1
Transcriptional Regulation Of Pluripotent Stem Cells R-HSA-452723	3/30	0.0289722	0.482712	0	0	4.87516	17.265	SALL1;TSC22D1;KLF4
Antigen processing-Cross Presentation R-HSA-1236975	6/104	0.029547	0.482712	0	0	2.69471	9.49015	TLR1;VAMP8;PSMB6;HLA-C;HLA-A;VAMP3
Toll-like Receptor Cascades R-HSA-168898	8/162	0.029797	0.482712	0	0	2.2902	8.04627	TLR1;MAPK9;MAPKAPK3;FBXW11;NKIRAS1;MAP3K8;S100B;LGMN
Extracellular Matrix Organization R-HSA-1474244	12/291	0.0317504	0.490609	0	0	1.90125	6.55904	COL1A1;DDR1;SCUBE3;LAMA5;COL26A1;PXDN;MFAP2;FN1;HSPG2;FBLN2;FBLN5;FBN1
Toll Like Receptor 9 (TLR9) Cascade R-HSA-168138	6/106	0.0320248	0.490609	0	0	2.64054	9.08675	MAPK9;MAPKAPK3;FBXW11;NKIRAS1;MAP3K8;S100B
Amyloid Fiber Formation R-HSA-977225	5/79	0.0321984	0.490609	0	0	2.97084	10.2073	H2BC12;TSPAN15;H2AC4;HSPG2;LTF
PTK6 Regulates RHO GTPases, RAS GTPase And MAP Kinases R-HSA-8849471	2/13	0.0331703	0.490609	0	0	7.96616	27.1335	PXDN;HRAS
Signal Regulatory Protein Family Interactions R-HSA-391160	2/13	0.0331703	0.490609	0	0	7.96616	27.1335	TYROBP;SKAP2
MyD88-independent TLR4 Cascade R-HSA-166166	6/107	0.0333129	0.490609	0	0	2.61426	8.89323	MAPK9;MAPKAPK3;FBXW11;NKIRAS1;MAP3K8;S100B
Amino Acids Regulate mTORC1 R-HSA-9639288	4/55	0.0345759	0.491366	0	0	3.4448	11.5904	ATP6V1G2;SLC38A9;LAMTOR4;LAMTOR3
TCF Dependent Signaling In Response To WNT R-HSA-201681	9/198	0.0348069	0.491366	0	0	2.10034	7.05281	PSMB6;RNF146;H2BC12;PYGO2;SFRP2;FZD2;H2AC4;AXIN1;DVL3
Signaling By B Cell Receptor (BCR) R-HSA-983705	6/109	0.0359887	0.491366	0	0	2.56324	8.52161	PSMB6;FBXW11;NFATC3;BLNK;ORAI1;HRAS
Hemostasis R-HSA-109582	20/576	0.0360691	0.491366	0	0	1.59652	5.30414	LGALS3BP;GUCY1A1;PROS1;FN1;GNAI3;F13A1;PRKCZ;SERPINB6;KIF15;CLEC3B;P2RX4;VPS72;GNA12;HABP4;SPNS1;ORAI1;SCG3;KIF20A;KIF20B;HRAS
Meiotic Recombination R-HSA-912446	4/56	0.0366008	0.491366	0	0	3.37838	11.1746	H2BC12;H2AC4;TOP3A;BRCA2
Mitochondrial Translation Termination R-HSA-5419276	5/82	0.0369524	0.491366	0	0	2.85465	9.41499	MRPS17;MRPS10;DLGAP3;MRPL46;MRRF
Amino Acid Transport Across Plasma Membrane R-HSA-352230	3/33	0.0370778	0.491366	0	0	4.38697	14.4539	SLC36A1;SLC43A2;SLC36A4
Lysosphingolipid And LPA Receptors R-HSA-419408	2/14	0.0381352	0.491366	0	0	7.30194	23.8526	LPAR2;S1PR2
Tryptophan Catabolism R-HSA-71240	2/14	0.0381352	0.491366	0	0	7.30194	23.8526	HAAO;SLC36A4
Toll Like Receptor 4 (TLR4) Cascade R-HSA-166016	7/140	0.0384196	0.491366	0	0	2.31758	7.55343	TLR1;MAPK9;MAPKAPK3;FBXW11;NKIRAS1;MAP3K8;S100B
Impaired BRCA2 Binding To RAD51 R-HSA-9709570	3/35	0.0430577	0.533527	0	0	4.11236	12.9343	TOP3A;HUS1;BRCA2
Nucleotide Catabolism R-HSA-8956319	3/35	0.0430577	0.533527	0	0	4.11236	12.9343	NT5C3A;NT5E;ENTPD6
Elevation Of Cytosolic Ca2+ Levels R-HSA-139853	2/15	0.0433628	0.533527	0	0	6.73991	21.1509	P2RX4;ORAI1
Transport Of Bile Salts And Organic Acids, Metal Ions And Amine Compounds R-HSA-425366	5/86	0.0439284	0.53373	0	0	2.71312	8.47904	SLC30A7;HEPH;SLC2A13;SLC11A2;SLC39A6
Mitochondrial Translation R-HSA-5368287	5/88	0.0476926	0.554016	0	0	2.64747	8.05621	MRPS17;MRPS10;DLGAP3;MRPL46;MRRF
Signaling By FGFR In Disease R-HSA-1226099	4/61	0.0477309	0.554016	0	0	3.08124	9.37367	TRIM24;LRRFIP1;HRAS;FGFR1
MAP3K8 (TPL2)-dependent MAPK1/3 Activation R-HSA-5684264	2/16	0.0488387	0.554016	0	0	6.25817	18.8949	FBXW11;MAP3K8
Sema3A PAK Dependent Axon Repulsion R-HSA-399954	2/16	0.0488387	0.554016	0	0	6.25817	18.8949	FES;VPS72
Transcription Of E2F Targets Under Negative Control By P107 (RBL1) And P130 (RBL2) In Complex With HDAC1 R-HSA-1362300	2/16	0.0488387	0.554016	0	0	6.25817	18.8949	LIN9;E2F4
MAP2K And MAPK Activation R-HSA-5674135	3/37	0.049488	0.554016	0	0	3.87006	11.6335	FN1;HRAS;LAMTOR3
MAP Kinase Activation R-HSA-450294	4/62	0.0501578	0.554016	0	0	3.02796	9.06141	MAPK9;MAPKAPK3;FBXW11;MAP3K8
RAB Geranylgeranylation R-HSA-8873719	4/62	0.0501578	0.554016	0	0	3.02796	9.06141	RAB30;RAB15;RAB9A;RAB7B
Signaling By MET R-HSA-6806834	4/63	0.0526512	0.570981	0	0	2.97648	8.76297	LAMA5;SPINT1;HRAS;PTPN2
HSP90 Chaperone Cycle For Steroid Hormone Receptors (SHR) In Presence Of Ligand R-HSA-3371497	3/38	0.0528686	0.570981	0	0	3.75929	11.0521	HSPA1L;DNAJA4;DYNLL1
Signaling By Cytosolic FGFR1 Fusion Mutants R-HSA-1839117	2/17	0.0545493	0.576325	0	0	5.84066	16.9884	TRIM24;LRRFIP1
Zinc Transporters R-HSA-435354	2/17	0.0545493	0.576325	0	0	5.84066	16.9884	SLC30A7;SLC39A6
Transcriptional Regulation By TP53 R-HSA-3700989	13/354	0.0566751	0.589195	0	0	1.68364	4.83276	TAF12;TOP3A;HUS1;GTF2H2;AURKB;CNOT6;SESN3;ELOB;SLC38A9;E2F4;LAMTOR4;LAMTOR3;ZNF420
Cellular Response To Starvation R-HSA-9711097	7/153	0.0569797	0.589195	0	0	2.10981	6.04472	ATP6V1G2;RPL21;RPL37A;RPL35A;SLC38A9;LAMTOR4;LAMTOR3
Presynaptic Phase Of Homologous DNA Pairing And Strand Exchange R-HSA-5693616	3/40	0.059953	0.612374	0	0	3.55572	10.0065	TOP3A;HUS1;BRCA2
VEGFR2 Mediated Cell Proliferation R-HSA-5218921	2/18	0.0604814	0.612374	0	0	5.47534	15.3606	PRKCZ;HRAS
Binding And Uptake Of Ligands By Scavenger Receptors R-HSA-2173782	3/41	0.0636533	0.612584	0	0	3.46198	9.53533	COL1A1;FTH1;FTL
Defective Homologous Recombination Repair (HRR) Due To BRCA2 Loss Of Function R-HSA-9701190	3/41	0.0636533	0.612584	0	0	3.46198	9.53533	TOP3A;HUS1;BRCA2
MTOR Signaling R-HSA-165159	3/41	0.0636533	0.612584	0	0	3.46198	9.53533	SLC38A9;LAMTOR4;LAMTOR3
Non-integrin membrane-ECM Interactions R-HSA-3000171	3/41	0.0636533	0.612584	0	0	3.46198	9.53533	DDR1;LAMA5;HSPG2
Signaling By Retinoic Acid R-HSA-5362517	3/41	0.0636533	0.612584	0	0	3.46198	9.53533	CYP26A1;DHRS9;PDK4
Nervous System Development R-HSA-9675108	18/545	0.0663106	0.616732	0	0	1.51119	4.10046	RPL21;UNC5B;SCD5;RPL35A;POU3F1;PSMB6;CACNB1;NELL2;DOK1;TYROBP;VPS72;FES;RPL37A;PXMP2;ELOB;RNPS1;HRAS;FGFR1
RAS Processing R-HSA-9648002	2/19	0.0666223	0.616732	0	0	5.15299	13.958	ABHD17A;HRAS
Signaling To RAS R-HSA-167044	2/19	0.0666223	0.616732	0	0	5.15299	13.958	MAPKAPK3;HRAS
Transcription Of E2F Targets Under Negative Control By DREAM Complex R-HSA-1362277	2/19	0.0666223	0.616732	0	0	5.15299	13.958	LIN9;E2F4
Kinesins R-HSA-983189	3/42	0.0674567	0.618565	0	0	3.37303	9.09461	KIF20A;KIF20B;KIF15
Signaling By Nuclear Receptors R-HSA-9006931	10/260	0.0687915	0.620946	0	0	1.76274	4.71828	ARL4C;H2BC12;CYP26A1;DHRS9;H2AC4;PDK4;GNAI3;AXIN1;PRKCZ;HRAS
Interleukin-17 Signaling R-HSA-448424	4/69	0.068994	0.620946	0	0	2.7009	7.2215	MAPK9;MAPKAPK3;FBXW11;MAP3K8
Homologous DNA Pairing And Strand Exchange R-HSA-5693579	3/43	0.0713612	0.622077	0	0	3.28854	8.68175	TOP3A;HUS1;BRCA2
SLC Transporter Disorders R-HSA-5619102	5/99	0.0717074	0.622077	0	0	2.33634	6.15664	SLC2A9;SLC26A2;HEPH;SLC11A2;SLC17A5
Fc Epsilon Receptor (FCERI) Signaling R-HSA-2454202	6/130	0.0724159	0.622077	0	0	2.12684	5.58366	PSMB6;MAPK9;FBXW11;SPNS1;NFATC3;HRAS
Class I Peroxisomal Membrane Protein Import R-HSA-9603798	2/20	0.0729596	0.622077	0	0	4.86647	12.7397	PEX16;PXMP2
Diseases Associated With N-glycosylation Of Proteins R-HSA-3781860	2/20	0.0729596	0.622077	0	0	4.86647	12.7397	DPAGT1;ALG3
SHC-mediated cascade:FGFR1 R-HSA-5654688	2/20	0.0729596	0.622077	0	0	4.86647	12.7397	HRAS;FGFR1
Disease R-HSA-1643685	48/1736	0.0749761	0.631505	0	0	1.26995	3.28992	DPAGT1;ABCD4;SLC26A2;GNAI3;PRKX;BRCA2;C3;IFIH1;PSMB6;NT5E;FUT8;SPRED1;HEPH;SLC17A5;TRIM24;BLNK;CYP1B1;DVL3;ELOB;KPNA4;LRRFIP1;GUSB;HRAS;RPL21;TAF12;H2AC4;SLC11A2;TOP3A;FN1;AXIN1;HUS1;RPL35A;ALG3;HLA-C;GTF2H2;VPS37B;HLA-A;ATG14;DYNLL1;HSPG2;TLR1;SLC2A9;H2BC12;P2RX4;FDX1;RPL37A;FGFR1;LTF
TNF Signaling R-HSA-75893	3/44	0.0753648	0.631505	0	0	3.20817	8.29444	SMPD3;SPPL2A;RBCK1
Interferon Alpha/Beta Signaling R-HSA-909733	4/72	0.0780349	0.64829	0	0	2.58135	6.58398	OAS3;MX1;HLA-C;HLA-A
Heme Signaling R-HSA-9707616	3/45	0.0794656	0.653428	0	0	3.13162	7.93062	CRTC2;SLC46A1;LIN9
Cargo Recognition For Clathrin-Mediated Endocytosis R-HSA-8856825	5/104	0.0844572	0.653428	0	0	2.21778	5.48126	TGOLN2;VAMP8;VAMP7;UBQLN1;VAMP3
Phase I - Functionalization Of Compounds R-HSA-211945	5/104	0.0844572	0.653428	0	0	2.21778	5.48126	CYP26A1;AOC1;MTARC2;FDX1;CYP1B1
Transport Of Inorganic Cations/Anions And Amino Acids/Oligopeptides R-HSA-425393	5/104	0.0844572	0.653428	0	0	2.21778	5.48126	SLC36A1;SLC26A2;SLC43A2;SLC17A5;SLC36A4
Common Pathway Of Fibrin Clot Formation R-HSA-140875	2/22	0.0861768	0.653428	0	0	4.37937	10.7354	PROS1;F13A1
FRS-mediated FGFR1 Signaling R-HSA-5654693	2/22	0.0861768	0.653428	0	0	4.37937	10.7354	HRAS;FGFR1
Laminin Interactions R-HSA-3000157	2/22	0.0861768	0.653428	0	0	4.37937	10.7354	LAMA5;HSPG2
RA Biosynthesis Pathway R-HSA-5365859	2/22	0.0861768	0.653428	0	0	4.37937	10.7354	CYP26A1;DHRS9
HATs Acetylate Histones R-HSA-3214847	5/106	0.0898701	0.653428	0	0	2.17364	5.23714	H2BC12;TAF12;VPS72;H2AC4;KAT14
Inositol Phosphate Metabolism R-HSA-1483249	3/48	0.0923295	0.653428	0	0	2.9224	6.96229	INPP4B;ITPKC;NUDT3
Interleukin-4 And Interleukin-13 Signaling R-HSA-6785807	5/107	0.0926425	0.653428	0	0	2.15222	5.12014	LAMA5;FN1;F13A1;NDN;CCL2
Biosynthesis Of N-glycan Precursor (Dolichol LLO) And Transfer To Protein R-HSA-446193	4/77	0.0943385	0.653428	0	0	2.40392	5.67534	DPAGT1;SLC17A5;ALG3;RENBP
Signaling By EGFR R-HSA-177929	3/49	0.0967974	0.653428	0	0	2.85872	6.6755	PXDN;PTPRK;HRAS
Signaling By FGFR1 R-HSA-5654736	3/49	0.0967974	0.653428	0	0	2.85872	6.6755	SPRED1;HRAS;FGFR1
COPI-dependent Golgi-to-ER Retrograde Traffic R-HSA-6811434	4/78	0.0977783	0.653428	0	0	2.37132	5.51344	SURF4;KIF20A;KIF20B;KIF15
Oncogenic MAPK Signaling R-HSA-6802957	4/78	0.0977783	0.653428	0	0	2.37132	5.51344	SPRED1;TRIM24;FN1;HRAS
Impaired BRCA2 Binding To PALB2 R-HSA-9709603	2/24	0.100043	0.653428	0	0	3.98084	9.1645	TOP3A;BRCA2
Downstream Signaling Events Of B Cell Receptor (BCR) R-HSA-1168372	4/79	0.101276	0.653428	0	0	2.33958	5.35742	PSMB6;FBXW11;NFATC3;HRAS
Disorders Of Transmembrane Transporters R-HSA-5619115	7/176	0.101468	0.653428	0	0	1.82051	4.16535	SLC2A9;ABCD4;PSMB6;SLC26A2;HEPH;SLC11A2;SLC17A5
Diseases Of DNA Repair R-HSA-9675135	3/51	0.10599	0.653428	0	0	2.73933	6.14818	TOP3A;HUS1;BRCA2
Formation Of Xylulose-5-Phosphate R-HSA-5661270	1/5	0.107103	0.653428	0	0	10.9329	24.4236	XYLB
LRR FLII-interacting Protein 1 (LRRFIP1) Activates Type I IFN Production R-HSA-3134973	1/5	0.107103	0.653428	0	0	10.9329	24.4236	LRRFIP1
Signaling By MST1 R-HSA-8852405	1/5	0.107103	0.653428	0	0	10.9329	24.4236	SPINT1
Golgi-to-ER Retrograde Transport R-HSA-8856688	5/112	0.10715	0.653428	0	0	2.05112	4.58122	SURF4;KIF20A;KIF20B;DYNLL1;KIF15
Defective HDR Thru Homologous Recombination (HRR) Due To BRCA1 Loss-Of-Function R-HSA-9701192	2/25	0.107194	0.653428	0	0	3.80756	8.50273	TOP3A;BRCA2
TP53 Regulates Metabolic Genes R-HSA-5628897	4/81	0.108441	0.653428	0	0	2.27858	5.06196	SESN3;SLC38A9;LAMTOR4;LAMTOR3
G-protein Mediated Events R-HSA-112040	3/52	0.110709	0.653428	0	0	2.68328	5.9055	PDE1C;GNAI3;PRKX
Mitochondrial Translation Elongation R-HSA-5389840	4/82	0.112107	0.653428	0	0	2.24925	4.92203	MRPS17;MRPS10;DLGAP3;MRPL46
Mitochondrial Translation Initiation R-HSA-5368286	4/82	0.112107	0.653428	0	0	2.24925	4.92203	MRPS17;MRPS10;DLGAP3;MRPL46
Interleukin-1 Signaling R-HSA-9020702	5/114	0.113248	0.653428	0	0	2.01327	4.38527	PSMB6;FBXW11;NKIRAS1;MAP3K8;S100B
Selenoamino Acid Metabolism R-HSA-2408522	5/114	0.113248	0.653428	0	0	2.01327	4.38527	RPL21;RPL37A;RPL35A;HNMT;SEPHS2
Cholesterol Biosynthesis R-HSA-191273	2/26	0.114476	0.653428	0	0	3.64873	7.90822	DHCR24;FDFT1
N-glycan Antennae Elongation In medial/trans-Golgi R-HSA-975576	2/26	0.114476	0.653428	0	0	3.64873	7.90822	FUT8;FUCA1
Platelet Calcium Homeostasis R-HSA-418360	2/26	0.114476	0.653428	0	0	3.64873	7.90822	P2RX4;ORAI1
Heparan Sulfate/Heparin (HS-GAG) Metabolism R-HSA-1638091	3/53	0.115508	0.653428	0	0	2.62948	5.67551	HPSE;GUSB;HSPG2
Metabolism Of Amino Acids And Derivatives R-HSA-71291	12/364	0.118857	0.653428	0	0	1.50125	3.19742	PSMB6;RPL21;HAAO;NDUFAB1;PXMP2;RPL37A;PIPOX;RPL35A;HNMT;SEPHS2;SLC36A4;OTC
Degradation Of AXIN R-HSA-4641257	3/54	0.120384	0.653428	0	0	2.57779	5.45736	PSMB6;RNF146;AXIN1
RHOJ GTPase Cycle R-HSA-9013409	3/54	0.120384	0.653428	0	0	2.57779	5.45736	STOM;MPP7;VAMP3
Endogenous Sterols R-HSA-211976	2/27	0.12188	0.653428	0	0	3.5026	7.37198	FDX1;CYP1B1
G0 And Early G1 R-HSA-1538133	2/27	0.12188	0.653428	0	0	3.5026	7.37198	LIN9;E2F4
Resolution Of D-loop Structures Thru Synthesis-Dependent Strand Annealing (SDSA) R-HSA-5693554	2/27	0.12188	0.653428	0	0	3.5026	7.37198	TOP3A;BRCA2
Interleukin-1 Family Signaling R-HSA-446652	6/152	0.126982	0.653428	0	0	1.80431	3.72358	PSMB6;FBXW11;NKIRAS1;MAP3K8;S100B;PTPN2
Activation Of C3 And C5 R-HSA-174577	1/6	0.127109	0.653428	0	0	8.74586	18.0402	C3
Alpha-oxidation Of Phytanate R-HSA-389599	1/6	0.127109	0.653428	0	0	8.74586	18.0402	PECR
Estrogen Biosynthesis R-HSA-193144	1/6	0.127109	0.653428	0	0	8.74586	18.0402	HSD17B14
FGFR1b Ligand Binding And Activation R-HSA-190370	1/6	0.127109	0.653428	0	0	8.74586	18.0402	FGFR1
Fibronectin Matrix Formation R-HSA-1566977	1/6	0.127109	0.653428	0	0	8.74586	18.0402	FN1
MET Receptor Activation R-HSA-6806942	1/6	0.127109	0.653428	0	0	8.74586	18.0402	SPINT1
Metal Sequestration By Antimicrobial Proteins R-HSA-6799990	1/6	0.127109	0.653428	0	0	8.74586	18.0402	LTF
PTK6 Promotes HIF1A Stabilization R-HSA-8857538	1/6	0.127109	0.653428	0	0	8.74586	18.0402	GPNMB
Protein Repair R-HSA-5676934	1/6	0.127109	0.653428	0	0	8.74586	18.0402	MSRA
RUNX1 Regulates Estrogen Receptor Mediated Transcription R-HSA-8931987	1/6	0.127109	0.653428	0	0	8.74586	18.0402	AXIN1
RUNX1 Regulates Transcription Of Genes Involved In WNT Signaling R-HSA-8939256	1/6	0.127109	0.653428	0	0	8.74586	18.0402	AXIN1
SOS-mediated Signaling R-HSA-112412	1/6	0.127109	0.653428	0	0	8.74586	18.0402	HRAS
TNFR1-mediated Ceramide Production R-HSA-5626978	1/6	0.127109	0.653428	0	0	8.74586	18.0402	SMPD3
Transport And Synthesis Of PAPS R-HSA-174362	1/6	0.127109	0.653428	0	0	8.74586	18.0402	SLC26A2
Vitamins R-HSA-211916	1/6	0.127109	0.653428	0	0	8.74586	18.0402	CYP26A1
WNT Mediated Activation Of DVL R-HSA-201688	1/6	0.127109	0.653428	0	0	8.74586	18.0402	DVL3
Metabolism Of Steroids R-HSA-8957322	6/153	0.129839	0.653428	0	0	1.79195	3.65819	FDX1;HSD17B14;DHCR24;LIN9;FDFT1;LGMN
Regulation Of PLK1 Activity At G2/M Transition R-HSA-2565942	4/87	0.131235	0.653428	0	0	2.11321	4.29143	FBXW11;DYNLL1;AJUBA;CEP78
Glycosaminoglycan Metabolism R-HSA-1630316	5/120	0.132502	0.653428	0	0	1.90765	3.85565	SLC26A2;CHSY3;HPSE;GUSB;HSPG2
Infectious Disease R-HSA-5663205	27/961	0.134371	0.653428	0	0	1.2784	2.56595	GNAI3;PRKX;C3;IFIH1;PSMB6;NT5E;FUT8;BLNK;DVL3;ELOB;KPNA4;RPL21;TAF12;H2AC4;RPL35A;HLA-C;GTF2H2;VPS37B;HLA-A;ATG14;DYNLL1;HSPG2;TLR1;H2BC12;P2RX4;RPL37A;LTF
Meiosis R-HSA-1500620	4/88	0.135213	0.653428	0	0	2.08795	4.17777	H2BC12;H2AC4;TOP3A;BRCA2
NCAM Signaling For Neurite Out-Growth R-HSA-375165	3/57	0.13545	0.653428	0	0	2.43421	4.86636	CACNB1;HRAS;FGFR1
SARS-CoV-2 Activates/Modulates Innate And Adaptive Immune Responses R-HSA-9705671	5/121	0.135846	0.653428	0	0	1.8911	3.77508	IFIH1;TLR1;HLA-C;HLA-A;ATG14
FCERI Mediated Ca+2 Mobilization R-HSA-2871809	2/29	0.13702	0.653428	0	0	3.24282	6.44552	NFATC3;SPNS1
G1/S-Specific Transcription R-HSA-69205	2/29	0.13702	0.653428	0	0	3.24282	6.44552	LIN9;E2F4
Interferon Gamma Signaling R-HSA-877300	4/89	0.13924	0.653428	0	0	2.06328	4.06786	OAS3;HLA-C;HLA-A;PTPN2
Sphingolipid Metabolism R-HSA-428157	4/89	0.13924	0.653428	0	0	2.06328	4.06786	SMPD3;CERK;SPTLC2;PLPP1
Regulation Of TP53 Activity Thru Phosphorylation R-HSA-6804756	4/90	0.143314	0.653428	0	0	2.03918	3.96154	TAF12;TOP3A;HUS1;AURKB
Selenocysteine Synthesis R-HSA-2408557	4/90	0.143314	0.653428	0	0	2.03918	3.96154	RPL21;RPL37A;RPL35A;SEPHS2
Downstream Signaling Of Activated FGFR1 R-HSA-5654687	2/30	0.144737	0.653428	0	0	3.12684	6.04367	HRAS;FGFR1
RHOQ GTPase Cycle R-HSA-9013406	3/59	0.145835	0.653428	0	0	2.34703	4.5187	STOM;MPP7;VAMP3
RNA Polymerase I Promoter Escape R-HSA-73772	3/59	0.145835	0.653428	0	0	2.34703	4.5187	H2BC12;H2AC4;GTF2H2
Activated NTRK2 Signals Thru RAS R-HSA-9026519	1/7	0.146668	0.653428	0	0	7.28784	13.9896	HRAS
Activated NTRK3 Signals Thru RAS R-HSA-9034864	1/7	0.146668	0.653428	0	0	7.28784	13.9896	HRAS
Nectin/Necl Trans Heterodimerization R-HSA-420597	1/7	0.146668	0.653428	0	0	7.28784	13.9896	CADM3
Reversal Of Alkylation Damage By DNA Dioxygenases R-HSA-73943	1/7	0.146668	0.653428	0	0	7.28784	13.9896	ALKBH3
Zinc Efflux And Compartmentalization By SLC30 Family R-HSA-435368	1/7	0.146668	0.653428	0	0	7.28784	13.9896	SLC30A7
Activation Of HOX Genes During Differentiation R-HSA-5619507	4/91	0.147435	0.653428	0	0	2.01564	3.85867	H2BC12;CNOT6;H2AC4;AJUBA
Formation Of beta-catenin:TCF Transactivating Complex R-HSA-201722	3/60	0.151122	0.653428	0	0	2.30574	4.35707	H2BC12;PYGO2;H2AC4
RHO GTPase Effectors R-HSA-195258	9/269	0.151663	0.653428	0	0	1.52118	2.86909	H2BC12;PKN3;VPS72;H2AC4;CDCA8;DVL3;DYNLL1;PRKCZ;AURKB
Antigen Activates B Cell Receptor Leading To Second Messenger Generation R-HSA-983695	2/31	0.152543	0.653428	0	0	3.01887	5.6764	BLNK;ORAI1
Glyoxylate Metabolism And Glycine Degradation R-HSA-389661	2/31	0.152543	0.653428	0	0	3.01887	5.6764	NDUFAB1;PXMP2
Pyruvate Metabolism R-HSA-70268	2/31	0.152543	0.653428	0	0	3.01887	5.6764	MPC2;PDK4
Transferrin Endocytosis And Recycling R-HSA-917977	2/31	0.152543	0.653428	0	0	3.01887	5.6764	ATP6V1G2;HFE
Antigen Processing: Ubiquitination And Proteasome Degradation R-HSA-983168	10/307	0.153243	0.653428	0	0	1.48017	2.77641	PSMB6;HERC3;HACE1;FBXW5;RNF138;FBXW11;FBXO6;ELOB;RBCK1;FBXO31
Oxidative Stress Induced Senescence R-HSA-2559580	4/93	0.155812	0.653428	0	0	1.97014	3.66269	H2BC12;MAPK9;MAPKAPK3;H2AC4
VEGFA-VEGFR2 Pathway R-HSA-4420097	4/93	0.155812	0.653428	0	0	1.97014	3.66269	MAPKAPK3;PXDN;HRAS;PRKCZ
DNA Damage/Telomere Stress Induced Senescence R-HSA-2559586	3/61	0.15647	0.653428	0	0	2.26587	4.20293	H2BC12;H2AC4;H1-1
Regulation Of PTEN Gene Transcription R-HSA-8943724	3/61	0.15647	0.653428	0	0	2.26587	4.20293	SLC38A9;LAMTOR4;LAMTOR3
DNA Repair R-HSA-73894	10/310	0.159908	0.653428	0	0	1.46514	2.68584	ALKBH3;H2BC12;INO80E;FANCM;H2AC4;TOP3A;HUS1;GTF2H2;ZNF830;BRCA2
GPVI-mediated Activation Cascade R-HSA-114604	2/32	0.160428	0.653428	0	0	2.91809	5.33983	SPNS1;PRKCZ
RNA Polymerase I Promoter Opening R-HSA-73728	2/32	0.160428	0.653428	0	0	2.91809	5.33983	H2BC12;H2AC4
RHO GTPases Activate PKNs R-HSA-5625740	3/62	0.161876	0.653428	0	0	2.22735	4.05584	H2BC12;PKN3;H2AC4
Signaling By BRAF And RAF1 Fusions R-HSA-6802952	3/62	0.161876	0.653428	0	0	2.22735	4.05584	TRIM24;FN1;HRAS
Protein Localization R-HSA-9609507	6/164	0.163225	0.653428	0	0	1.66625	3.02028	PEX16;PECR;PXMP2;PIPOX;TIMM22;OTC
DNA Damage Reversal R-HSA-73942	1/8	0.165789	0.653428	0	0	6.2464	11.225	ALKBH3
EGFR Transactivation By Gastrin R-HSA-2179392	1/8	0.165789	0.653428	0	0	6.2464	11.225	HRAS
Histidine Catabolism R-HSA-70921	1/8	0.165789	0.653428	0	0	6.2464	11.225	HNMT
Linoleic Acid (LA) Metabolism R-HSA-2046105	1/8	0.165789	0.653428	0	0	6.2464	11.225	ELOVL5
Metabolism Of Ingested SeMet, Sec, MeSec Into H2Se R-HSA-2408508	1/8	0.165789	0.653428	0	0	6.2464	11.225	HNMT
Netrin Mediated Repulsion Signals R-HSA-418886	1/8	0.165789	0.653428	0	0	6.2464	11.225	UNC5B
Phosphate Bond Hydrolysis By NTPDase Proteins R-HSA-8850843	1/8	0.165789	0.653428	0	0	6.2464	11.225	ENTPD6
Regulation Of Cytoskeletal Remodeling And Cell Spreading By IPP Complex Components R-HSA-446388	1/8	0.165789	0.653428	0	0	6.2464	11.225	PXDN
SHC-related Events Triggered By IGF1R R-HSA-2428933	1/8	0.165789	0.653428	0	0	6.2464	11.225	HRAS
Synthesis Of UDP-N-acetyl-glucosamine R-HSA-446210	1/8	0.165789	0.653428	0	0	6.2464	11.225	RENBP
Synthesis Of Epoxy (EET) And Dihydroxyeicosatrienoic Acids (DHET) R-HSA-2142670	1/8	0.165789	0.653428	0	0	6.2464	11.225	CYP1B1
Transport Of RCbl Within Body R-HSA-9758890	1/8	0.165789	0.653428	0	0	6.2464	11.225	ABCD4
Ubiquinol Biosynthesis R-HSA-2142789	1/8	0.165789	0.653428	0	0	6.2464	11.225	PDSS2
Ub-specific Processing Proteases R-HSA-5689880	7/201	0.166077	0.653428	0	0	1.58387	2.84352	IFIH1;PSMB6;RNF146;H2BC12;H2AC4;USP12;AXIN1
Cytosolic Sensors Of Pathogen-Associated DNA R-HSA-1834949	3/63	0.167337	0.653428	0	0	2.19011	3.91536	NKIRAS1;POLR3C;LRRFIP1
CaM Pathway R-HSA-111997	2/33	0.168386	0.653428	0	0	2.82381	5.0306	PDE1C;PRKX
Packaging Of Telomere Ends R-HSA-171306	2/33	0.168386	0.653428	0	0	2.82381	5.0306	H2BC12;H2AC4
Resolution Of D-loop Structures Thru Holliday Junction Intermediates R-HSA-5693568	2/33	0.168386	0.653428	0	0	2.82381	5.0306	TOP3A;BRCA2
Signaling By High-Kinase Activity BRAF Mutants R-HSA-6802948	2/33	0.168386	0.653428	0	0	2.82381	5.0306	FN1;HRAS
Signaling To ERKs R-HSA-187687	2/33	0.168386	0.653428	0	0	2.82381	5.0306	MAPKAPK3;HRAS
Transport Of Small Molecules R-HSA-382551	20/706	0.168649	0.653428	0	0	1.28511	2.28742	SLC36A1;SLC30A7;SLC26A2;SLC46A1;ATP6V1G2;SLC43A2;SLC2A13;HFE;SLC11A2;PSMB6;SLC2A9;CLCN7;HEPH;SLC22A17;FTH1;SLC17A5;SLC39A6;STOM;SLC36A4;FTL
Developmental Biology R-HSA-1266738	29/1073	0.170801	0.653428	0	0	1.227	2.16841	LIN9;ACVR1B;PPL;PSMB6;SALL1;VPS72;ELOB;HRAS;RPL21;TSC22D1;UNC5B;H2AC4;TCF12;SCD5;RPL35A;KLF4;POU3F1;CACNB1;NELL2;H2BC12;DOK1;CNOT6;TYROBP;FES;RPL37A;PXMP2;RNPS1;AJUBA;FGFR1
Oxygen-dependent Proline Hydroxylation Of Hypoxia-inducible Factor Alpha R-HSA-1234176	3/64	0.172851	0.653428	0	0	2.1541	3.78114	PSMB6;ELOB;AJUBA
Semaphorin Interactions R-HSA-373755	3/64	0.172851	0.653428	0	0	2.1541	3.78114	TYROBP;VPS72;FES
Regulation Of Expression Of SLITs And ROBOs R-HSA-9010553	6/167	0.172916	0.653428	0	0	1.63495	2.86925	PSMB6;RPL21;RPL37A;RPL35A;RNPS1;ELOB
Deubiquitination R-HSA-5688426	9/279	0.175955	0.653428	0	0	1.46409	2.54388	IFIH1;PSMB6;RNF146;H2BC12;INO80E;H2AC4;USP12;AXIN1;YOD1
DNA Methylation R-HSA-5334118	2/34	0.17641	0.653428	0	0	2.73543	4.74581	H2BC12;H2AC4
EPHB-mediated Forward Signaling R-HSA-3928662	2/34	0.17641	0.653428	0	0	2.73543	4.74581	VPS72;HRAS
Lysosome Vesicle Biogenesis R-HSA-432720	2/34	0.17641	0.653428	0	0	2.73543	4.74581	VAMP8;VAMP7
Metabolic Disorders Of Biological Oxidation Enzymes R-HSA-5579029	2/34	0.17641	0.653428	0	0	2.73543	4.74581	FDX1;CYP1B1
Resolution Of D-Loop Structures R-HSA-5693537	2/34	0.17641	0.653428	0	0	2.73543	4.74581	TOP3A;BRCA2
RUNX1 Regulates Transcription Of Genes Involved In Differentiation Of HSCs R-HSA-8939236	4/98	0.177493	0.653428	0	0	1.86486	3.22402	H2BC12;PSMB6;H2AC4;TCF12
Cytochrome P450 - Arranged By Substrate Type R-HSA-211897	3/65	0.178417	0.653428	0	0	2.11925	3.65281	CYP26A1;FDX1;CYP1B1
Regulation Of RAS By GAPs R-HSA-5658442	3/65	0.178417	0.653428	0	0	2.11925	3.65281	PSMB6;SPRED1;HRAS
Translation R-HSA-72766	9/281	0.181017	0.653428	0	0	1.45317	2.4837	MRPS17;RPL21;RPL37A;MRPS10;RPL35A;DLGAP3;MRPL46;MRRF;WARS2
CLEC7A (Dectin-1) Signaling R-HSA-5607764	4/99	0.181947	0.653428	0	0	1.84514	3.14419	PSMB6;FBXW11;CLEC7A;NFATC3
Integrin Cell Surface Interactions R-HSA-216083	3/66	0.18403	0.653428	0	0	2.0855	3.53003	FN1;HSPG2;FBN1
Activated NTRK2 Signals Thru FRS2 And FRS3 R-HSA-9028731	1/9	0.184483	0.653428	0	0	5.46532	9.23748	HRAS
Calcineurin Activates NFAT R-HSA-2025928	1/9	0.184483	0.653428	0	0	5.46532	9.23748	NFATC3
MET Activates RAS Signaling R-HSA-8851805	1/9	0.184483	0.653428	0	0	5.46532	9.23748	HRAS
Multifunctional Anion Exchangers R-HSA-427601	1/9	0.184483	0.653428	0	0	5.46532	9.23748	SLC26A2
OAS Antiviral Response R-HSA-8983711	1/9	0.184483	0.653428	0	0	5.46532	9.23748	OAS3
POU5F1 (OCT4), SOX2, NANOG Repress Genes Related To Differentiation R-HSA-2892245	1/9	0.184483	0.653428	0	0	5.46532	9.23748	TSC22D1
PTK6 Regulates RTKs And Their Effectors AKT1 And DOK1 R-HSA-8849469	1/9	0.184483	0.653428	0	0	5.46532	9.23748	DOK1
Regulation Of Commissural Axon Pathfinding By SLIT And ROBO R-HSA-428542	1/9	0.184483	0.653428	0	0	5.46532	9.23748	NELL2
Synthesis Of (16-20)-Hydroxyeicosatetraenoic Acids (HETE) R-HSA-2142816	1/9	0.184483	0.653428	0	0	5.46532	9.23748	CYP1B1
Transport Of Gamma-Carboxylated Protein Precursors From Endoplasmic Reticulum To Golgi Apparatus R-HSA-159763	1/9	0.184483	0.653428	0	0	5.46532	9.23748	PROS1
Ca-dependent Events R-HSA-111996	2/35	0.184492	0.653428	0	0	2.6524	4.48295	PDE1C;PRKX
Metabolism Of Steroid Hormones R-HSA-196071	2/35	0.184492	0.653428	0	0	2.6524	4.48295	FDX1;HSD17B14
Regulation Of TNFR1 Signaling R-HSA-5357905	2/35	0.184492	0.653428	0	0	2.6524	4.48295	SPPL2A;RBCK1
Vesicle-mediated Transport R-HSA-5653656	18/637	0.186775	0.653428	0	0	1.28036	2.14826	SURF4;VPS37B;DYNLL1;KIF15;STX10;COL1A1;VAMP8;TGOLN2;RAB30;VAMP7;FTH1;UBQLN1;RAB9A;KIF20A;KIF20B;RAB7B;VAMP3;FTL
Metabolism R-HSA-1430728	52/2049	0.187395	0.653428	0	0	1.15433	1.93297	ABCD4;PECR;SLC46A1;CERK;HNMT;NUDT3;SMPD3;SPTLC2;MPC2;PDK4;CYP1B1;GUSB;SEPHS2;XYLB;RPL21;ELOVL5;ENTPD6;ACOT11;PIPOX;PLAAT3;HSPG2;COQ10B;NT5C3A;ITPKC;INPP4B;FDX1;RPL37A;PLPP1;RBKS;SLC26A2;MTARC2;HAAO;HSD17B14;LIN9;PSMB6;NT5E;PDSS2;CHSY3;SLC36A4;FDFT1;AOC1;SCD5;RPL35A;DHCR24;CYP26A1;NDUFAF5;NDUFAB1;PXMP2;CHPT1;HPSE;LGMN;OTC
HDR Thru Homologous Recombination (HRR) R-HSA-5685942	3/67	0.18969	0.653428	0	0	2.05281	3.41251	TOP3A;HUS1;BRCA2
Signaling By ROBO Receptors R-HSA-376176	7/209	0.189895	0.653428	0	0	1.52051	2.526	PSMB6;NELL2;RPL21;RPL37A;RPL35A;RNPS1;ELOB
Axon Guidance R-HSA-422475	15/519	0.190238	0.653428	0	0	1.30925	2.17267	RPL21;UNC5B;RPL35A;PSMB6;CACNB1;NELL2;DOK1;TYROBP;VPS72;FES;RPL37A;ELOB;RNPS1;HRAS;FGFR1
Membrane Trafficking R-HSA-199991	17/599	0.190484	0.653428	0	0	1.28563	2.13181	SURF4;VPS37B;DYNLL1;KIF15;STX10;VAMP8;TGOLN2;RAB30;VAMP7;FTH1;UBQLN1;RAB9A;KIF20A;KIF20B;RAB7B;VAMP3;FTL
Diseases Of Metabolism R-HSA-5668914	8/247	0.191335	0.653428	0	0	1.46923	2.42971	DPAGT1;ABCD4;SLC26A2;FDX1;CYP1B1;ALG3;GUSB;HSPG2
Activated PKN1 Stimulates Transcription Of Androgen Receptor Regulated KLK2 And KLK3 R-HSA-5625886	2/36	0.192626	0.653428	0	0	2.57425	4.23982	H2BC12;H2AC4
Mitochondrial Fatty Acid Beta-Oxidation R-HSA-77289	2/36	0.192626	0.653428	0	0	2.57425	4.23982	ACOT11;NDUFAB1
RHOH GTPase Cycle R-HSA-9013407	2/36	0.192626	0.653428	0	0	2.57425	4.23982	STOM;VAMP3
Fatty Acid Metabolism R-HSA-8978868	6/173	0.192979	0.653428	0	0	1.57572	2.59233	PECR;ELOVL5;ACOT11;SCD5;NDUFAB1;CYP1B1
Signaling By VEGF R-HSA-194138	4/102	0.195526	0.653428	0	0	1.78838	2.91875	MAPKAPK3;PXDN;PRKCZ;HRAS
Cell Cycle, Mitotic R-HSA-69278	15/523	0.197948	0.653428	0	0	1.29867	2.10352	FBXW11;H2AC4;CDCA8;LIN9;DYNLL1;NCAPH;AURKB;PSMB6;H2BC12;TUBA1C;ENSA;E2F4;KIF20A;AJUBA;CEP78
Cleavage Of Damaged Purine R-HSA-110331	2/37	0.200805	0.653428	0	0	2.50058	4.01448	H2BC12;H2AC4
Fatty acyl-CoA Biosynthesis R-HSA-75105	2/37	0.200805	0.653428	0	0	2.50058	4.01448	ELOVL5;SCD5
Formation Of Fibrin Clot (Clotting Cascade) R-HSA-140877	2/37	0.200805	0.653428	0	0	2.50058	4.01448	PROS1;F13A1
HDR Thru Single Strand Annealing (SSA) R-HSA-5685938	2/37	0.200805	0.653428	0	0	2.50058	4.01448	TOP3A;HUS1
SIRT1 Negatively Regulates rRNA Expression R-HSA-427359	2/37	0.200805	0.653428	0	0	2.50058	4.01448	H2BC12;H2AC4
RHOB GTPase Cycle R-HSA-9013026	3/69	0.201139	0.653428	0	0	1.9904	3.19212	PKN3;STOM;VAMP3
Transcription Of HIV Genome R-HSA-167172	3/69	0.201139	0.653428	0	0	1.9904	3.19212	TAF12;ELOB;GTF2H2
PTEN Regulation R-HSA-6807070	5/139	0.201851	0.653428	0	0	1.63556	2.61726	PSMB6;RNF146;SLC38A9;LAMTOR4;LAMTOR3
Activation Of AP-1 Family Of Transcription Factors R-HSA-450341	1/10	0.202759	0.653428	0	0	4.85782	7.75181	MAPK9
Caspase Activation Via Dependence Receptors In Absence Of Ligand R-HSA-418889	1/10	0.202759	0.653428	0	0	4.85782	7.75181	UNC5B
Condensation Of Prometaphase Chromosomes R-HSA-2514853	1/10	0.202759	0.653428	0	0	4.85782	7.75181	NCAPH
Constitutive Signaling By Overexpressed ERBB2 R-HSA-9634285	1/10	0.202759	0.653428	0	0	4.85782	7.75181	HRAS
Crosslinking Of Collagen Fibrils R-HSA-2243919	1/10	0.202759	0.653428	0	0	4.85782	7.75181	PXDN
Gamma-carboxylation Of Protein Precursors R-HSA-159740	1/10	0.202759	0.653428	0	0	4.85782	7.75181	PROS1
MASTL Facilitates Mitotic Progression R-HSA-2465910	1/10	0.202759	0.653428	0	0	4.85782	7.75181	ENSA
Nef Mediated Downregulation Of MHC Class I Complex Cell Surface Expression R-HSA-164940	1/10	0.202759	0.653428	0	0	4.85782	7.75181	HLA-A
Organic Anion Transporters R-HSA-428643	1/10	0.202759	0.653428	0	0	4.85782	7.75181	SLC17A5
RHOBTB3 ATPase Cycle R-HSA-9706019	1/10	0.202759	0.653428	0	0	4.85782	7.75181	RAB9A
Removal Of Aminoterminal Propeptides From Gamma-Carboxylated Proteins R-HSA-159782	1/10	0.202759	0.653428	0	0	4.85782	7.75181	PROS1
Signaling By FGFR4 In Disease R-HSA-5655291	1/10	0.202759	0.653428	0	0	4.85782	7.75181	HRAS
Synthesis Of Pyrophosphates In Cytosol R-HSA-1855167	1/10	0.202759	0.653428	0	0	4.85782	7.75181	NUDT3
Uptake Of Dietary Cobalamins Into Enterocytes R-HSA-9758881	1/10	0.202759	0.653428	0	0	4.85782	7.75181	ABCD4
Urea Cycle R-HSA-70635	1/10	0.202759	0.653428	0	0	4.85782	7.75181	OTC
Zinc Influx Into Cells By SLC39 Gene Family R-HSA-442380	1/10	0.202759	0.653428	0	0	4.85782	7.75181	SLC39A6
MHC Class II Antigen Presentation R-HSA-2132295	4/104	0.204746	0.653428	0	0	1.75243	2.77933	KIF20A;DYNLL1;LGMN;KIF15
Assembly Of ORC Complex At Origin Of Replication R-HSA-68616	2/38	0.209024	0.653428	0	0	2.43099	3.80525	H2BC12;H2AC4
Association Of TriC/CCT With Target Proteins During Biosynthesis R-HSA-390471	2/38	0.209024	0.653428	0	0	2.43099	3.80525	FBXW5;FBXO6
Signaling By RAF1 Mutants R-HSA-9656223	2/38	0.209024	0.653428	0	0	2.43099	3.80525	FN1;HRAS
C-type Lectin Receptors (CLRs) R-HSA-5621481	5/141	0.209777	0.653428	0	0	1.61134	2.51645	PSMB6;FBXW11;CLEC7A;NFATC3;HRAS
Clathrin-mediated Endocytosis R-HSA-8856828	5/142	0.213777	0.653428	0	0	1.5995	2.46774	TGOLN2;VAMP8;VAMP7;UBQLN1;VAMP3
Signaling By WNT R-HSA-195721	9/294	0.215439	0.653428	0	0	1.38595	2.12754	PSMB6;RNF146;H2BC12;PYGO2;SFRP2;FZD2;H2AC4;AXIN1;DVL3
Cell Cycle R-HSA-1640170	18/654	0.216805	0.653428	0	0	1.24502	1.90334	FBXW11;H2AC4;TOP3A;HUS1;CDCA8;LIN9;DYNLL1;BRCA2;NCAPH;AURKB;PSMB6;H2BC12;TUBA1C;ENSA;E2F4;KIF20A;AJUBA;CEP78
DAG And IP3 Signaling R-HSA-1489509	2/39	0.217276	0.653428	0	0	2.36517	3.61064	PDE1C;PRKX
Ovarian Tumor Domain Proteases R-HSA-5689896	2/39	0.217276	0.653428	0	0	2.36517	3.61064	IFIH1;YOD1
CLEC7A (Dectin-1) Induces NFAT Activation R-HSA-5607763	1/11	0.220626	0.653428	0	0	4.37181	6.60706	NFATC3
Gamma-carboxylation, Transport, And Amino-Terminal Cleavage Of Proteins R-HSA-159854	1/11	0.220626	0.653428	0	0	4.37181	6.60706	PROS1
Killing Mechanisms R-HSA-9664420	1/11	0.220626	0.653428	0	0	4.37181	6.60706	DVL3
Mucopolysaccharidoses R-HSA-2206281	1/11	0.220626	0.653428	0	0	4.37181	6.60706	GUSB
Regulation Of BACH1 Activity R-HSA-9708530	1/11	0.220626	0.653428	0	0	4.37181	6.60706	FBXL17
Regulation Of Signaling By NODAL R-HSA-1433617	1/11	0.220626	0.653428	0	0	4.37181	6.60706	ACVR1B
Signaling By PDGFRA Extracellular Domain Mutants R-HSA-9673770	1/11	0.220626	0.653428	0	0	4.37181	6.60706	HRAS
Signaling By Activated Point Mutants Of FGFR1 R-HSA-1839122	1/11	0.220626	0.653428	0	0	4.37181	6.60706	FGFR1
WNT5A-dependent Internalization Of FZD2, FZD5 And ROR2 R-HSA-5140745	1/11	0.220626	0.653428	0	0	4.37181	6.60706	FZD2
Cellular Response To Hypoxia R-HSA-1234174	3/73	0.224493	0.653428	0	0	1.87628	2.80299	PSMB6;ELOB;AJUBA
Extra-nuclear Estrogen Signaling R-HSA-9009391	3/73	0.224493	0.653428	0	0	1.87628	2.80299	GNAI3;HRAS;PRKCZ
RHOC GTPase Cycle R-HSA-9013106	3/73	0.224493	0.653428	0	0	1.87628	2.80299	PKN3;STOM;VAMP3
G2/M Transition R-HSA-69275	6/182	0.224608	0.653428	0	0	1.49445	2.2318	PSMB6;FBXW11;LIN9;DYNLL1;AJUBA;CEP78
Signaling By Receptor Tyrosine Kinases R-HSA-9006934	14/496	0.224702	0.653428	0	0	1.27627	1.90544	LAMA5;ATP6V1G2;TCF12;PTPRK;S100B;PRKCZ;SPRED1;SPINT1;MAPKAPK3;FES;PXDN;HRAS;PTPN2;FGFR1
Diseases Associated With Glycosaminoglycan Metabolism R-HSA-3560782	2/40	0.225556	0.653428	0	0	2.30281	3.42931	SLC26A2;HSPG2
Degradation Of Extracellular Matrix R-HSA-1474228	4/109	0.228323	0.653428	0	0	1.66855	2.46444	SCUBE3;LAMA5;COL26A1;HSPG2
NoRC Negatively Regulates rRNA Expression R-HSA-427413	3/74	0.230414	0.653428	0	0	1.84975	2.71522	H2BC12;H2AC4;GTF2H2
Mitotic G2-G2/M Phases R-HSA-453274	6/184	0.231859	0.653428	0	0	1.4775	2.15956	PSMB6;FBXW11;LIN9;DYNLL1;AJUBA;CEP78
Carboxyterminal Post-Translational Modifications Of Tubulin R-HSA-8955332	2/41	0.233859	0.653428	0	0	2.24365	3.26011	TUBA1C;SVBP
Intraflagellar Transport R-HSA-5620924	2/41	0.233859	0.653428	0	0	2.24365	3.26011	IFT43;DYNLL1
Paradoxical Activation Of RAF Signaling By Kinase Inactive BRAF R-HSA-6802955	2/41	0.233859	0.653428	0	0	2.24365	3.26011	FN1;HRAS
M Phase R-HSA-68886	11/380	0.234462	0.653428	0	0	1.30858	1.89805	PSMB6;H2BC12;TUBA1C;H2AC4;ENSA;CDCA8;KIF20A;DYNLL1;NCAPH;AURKB;CEP78
ALK Mutants Bind TKIs R-HSA-9700645	1/12	0.238093	0.653428	0	0	3.97417	5.7033	FN1
Butyrophilin (BTN) Family Interactions R-HSA-8851680	1/12	0.238093	0.653428	0	0	3.97417	5.7033	PPL
CREB1 Phosphorylation Thru Activation Of Adenylate Cyclase R-HSA-442720	1/12	0.238093	0.653428	0	0	3.97417	5.7033	PRKX
FGFR1c Ligand Binding And Activation R-HSA-190373	1/12	0.238093	0.653428	0	0	3.97417	5.7033	FGFR1
GRB2 Events In EGFR Signaling R-HSA-179812	1/12	0.238093	0.653428	0	0	3.97417	5.7033	HRAS
HDR Thru MMEJ (alt-NHEJ) R-HSA-5685939	1/12	0.238093	0.653428	0	0	3.97417	5.7033	BRCA2
Hyaluronan Uptake And Degradation R-HSA-2160916	1/12	0.238093	0.653428	0	0	3.97417	5.7033	GUSB
Lysine Catabolism R-HSA-71064	1/12	0.238093	0.653428	0	0	3.97417	5.7033	PIPOX
POU5F1 (OCT4), SOX2, NANOG Activate Genes Related To Proliferation R-HSA-2892247	1/12	0.238093	0.653428	0	0	3.97417	5.7033	SALL1
Pregnenolone Biosynthesis R-HSA-196108	1/12	0.238093	0.653428	0	0	3.97417	5.7033	FDX1
Presynaptic Depolarization And Calcium Channel Opening R-HSA-112308	1/12	0.238093	0.653428	0	0	3.97417	5.7033	CACNB1
Vitamin D (Calciferol) Metabolism R-HSA-196791	1/12	0.238093	0.653428	0	0	3.97417	5.7033	LGMN
Activation Of Gene Expression By SREBF (SREBP) R-HSA-2426168	2/42	0.242179	0.653428	0	0	2.18744	3.10197	LIN9;FDFT1
Cleavage Of Damaged Pyrimidine R-HSA-110329	2/42	0.242179	0.653428	0	0	2.18744	3.10197	H2BC12;H2AC4
Defective Pyroptosis R-HSA-9710421	2/42	0.242179	0.653428	0	0	2.18744	3.10197	H2BC12;H2AC4
PRC2 Methylates Histones And DNA R-HSA-212300	2/42	0.242179	0.653428	0	0	2.18744	3.10197	H2BC12;H2AC4
Signaling By SCF-KIT R-HSA-1433557	2/42	0.242179	0.653428	0	0	2.18744	3.10197	FES;HRAS
Nonsense Mediated Decay (NMD) Enhanced By Exon Junction Complex (EJC) R-HSA-975957	4/112	0.242784	0.653428	0	0	1.62196	2.29601	RPL21;RPL37A;RPL35A;RNPS1
ESR-mediated Signaling R-HSA-8939211	6/188	0.246575	0.653428	0	0	1.44473	2.02276	H2BC12;H2AC4;AXIN1;GNAI3;PRKCZ;HRAS
Reproduction R-HSA-1474165	4/113	0.247651	0.653428	0	0	1.60699	2.24294	H2BC12;H2AC4;TOP3A;BRCA2
G2/M DNA Damage Checkpoint R-HSA-69473	3/77	0.248338	0.653428	0	0	1.77449	2.4718	H2BC12;TOP3A;HUS1
Negative Epigenetic Regulation Of rRNA Expression R-HSA-5250941	3/77	0.248338	0.653428	0	0	1.77449	2.4718	H2BC12;H2AC4;GTF2H2
Signaling By Insulin Receptor R-HSA-74752	3/77	0.248338	0.653428	0	0	1.77449	2.4718	ATP6V1G2;HRAS;FGFR1
Condensation Of Prophase Chromosomes R-HSA-2299718	2/43	0.250511	0.653428	0	0	2.13398	2.95397	H2BC12;H2AC4
Formation Of HIV-1 Elongation Complex Containing HIV-1 Tat R-HSA-167200	2/43	0.250511	0.653428	0	0	2.13398	2.95397	ELOB;GTF2H2
Smooth Muscle Contraction R-HSA-445355	2/43	0.250511	0.653428	0	0	2.13398	2.95397	GUCY1A1;PXDN
HDR Thru Homologous Recombination (HRR) Or Single Strand Annealing (SSA) R-HSA-5693567	4/114	0.252538	0.653428	0	0	1.5923	2.19131	H2BC12;TOP3A;HUS1;BRCA2
RNA Polymerase I Promoter Clearance R-HSA-73854	3/78	0.254361	0.653428	0	0	1.75074	2.39677	H2BC12;H2AC4;GTF2H2
Adenylate Cyclase Inhibitory Pathway R-HSA-170670	1/13	0.25517	0.653428	0	0	3.6428	4.97543	GNAI3
Advanced Glycosylation Endproduct Receptor Signaling R-HSA-879415	1/13	0.25517	0.653428	0	0	3.6428	4.97543	S100B
Apoptosis Induced DNA Fragmentation R-HSA-140342	1/13	0.25517	0.653428	0	0	3.6428	4.97543	H1-1
Defective EXT1 Causes Exostoses 1, TRPS2 And CHDS R-HSA-3656253	1/13	0.25517	0.653428	0	0	3.6428	4.97543	HSPG2
Defects In Cobalamin (B12) Metabolism R-HSA-3296469	1/13	0.25517	0.653428	0	0	3.6428	4.97543	ABCD4
Dissolution Of Fibrin Clot R-HSA-75205	1/13	0.25517	0.653428	0	0	3.6428	4.97543	SERPINB6
Erythropoietin Activates RAS R-HSA-9027284	1/13	0.25517	0.653428	0	0	3.6428	4.97543	HRAS
FGFRL1 Modulation Of FGFR1 Signaling R-HSA-5658623	1/13	0.25517	0.653428	0	0	3.6428	4.97543	SPRED1
Mitochondrial Iron-Sulfur Cluster Biogenesis R-HSA-1362409	1/13	0.25517	0.653428	0	0	3.6428	4.97543	FDX1
Mitotic Telophase/Cytokinesis R-HSA-68884	1/13	0.25517	0.653428	0	0	3.6428	4.97543	KIF20A
NF-kB Activation Thru FADD/RIP-1 Pathway Mediated By Caspase-8 And -10 R-HSA-933543	1/13	0.25517	0.653428	0	0	3.6428	4.97543	IFIH1
SHC1 Events In EGFR Signaling R-HSA-180336	1/13	0.25517	0.653428	0	0	3.6428	4.97543	HRAS
SHC1 Events In ERBB4 Signaling R-HSA-1250347	1/13	0.25517	0.653428	0	0	3.6428	4.97543	HRAS
Synthesis, Secretion, And Inactivation Of Glucose-dependent Insulinotropic Polypeptide (GIP) R-HSA-400511	1/13	0.25517	0.653428	0	0	3.6428	4.97543	DPP4
Trafficking And Processing Of Endosomal TLR R-HSA-1679131	1/13	0.25517	0.653428	0	0	3.6428	4.97543	LGMN
Alpha-Linolenic (Omega3) And Linoleic (Omega6) Acid Metabolism R-HSA-2046104	1/13	0.25517	0.653428	0	0	3.6428	4.97543	ELOVL5
Base-Excision Repair, AP Site Formation R-HSA-73929	2/44	0.258852	0.653428	0	0	2.08307	2.81526	H2BC12;H2AC4
Collagen Chain Trimerization R-HSA-8948216	2/44	0.258852	0.653428	0	0	2.08307	2.81526	COL1A1;COL26A1
Interleukin-12 Signaling R-HSA-9020591	2/44	0.258852	0.653428	0	0	2.08307	2.81526	VAMP7;VPS72
Sphingolipid De Novo Biosynthesis R-HSA-1660661	2/44	0.258852	0.653428	0	0	2.08307	2.81526	SPTLC2;PLPP1
RNA Polymerase I Transcription R-HSA-73864	3/79	0.260404	0.653428	0	0	1.72762	2.32455	H2BC12;H2AC4;GTF2H2
RAF/MAP Kinase Cascade R-HSA-5673001	8/271	0.26337	0.653428	0	0	1.33349	1.77914	PSMB6;SPRED1;ABHD17A;FN1;SPNS1;HRAS;LAMTOR3;FGFR1
Processing Of DNA Double-Strand Break Ends R-HSA-5693607	3/80	0.266465	0.653428	0	0	1.70509	2.25501	H2BC12;TOP3A;HUS1
RNA Polymerase II Pre-transcription Events R-HSA-674695	3/80	0.266465	0.653428	0	0	1.70509	2.25501	TAF12;ELOB;GTF2H2
ERCC6 (CSB) And EHMT2 (G9a) Positively Regulate rRNA Expression R-HSA-427389	2/45	0.267195	0.653428	0	0	2.03452	2.68511	H2BC12;H2AC4
Formation Of HIV Elongation Complex In Absence Of HIV Tat R-HSA-167152	2/45	0.267195	0.653428	0	0	2.03452	2.68511	ELOB;GTF2H2
Glycosphingolipid Metabolism R-HSA-1660662	2/45	0.267195	0.653428	0	0	2.03452	2.68511	SMPD3;CERK
Interleukin-10 Signaling R-HSA-6783783	2/45	0.267195	0.653428	0	0	2.03452	2.68511	CSF1;CCL2
Regulation Of Complement Cascade R-HSA-977606	2/45	0.267195	0.653428	0	0	2.03452	2.68511	C3;PROS1
SUMOylation Of DNA Replication Proteins R-HSA-4615885	2/45	0.267195	0.653428	0	0	2.03452	2.68511	CDCA8;AURKB
TAK1-dependent IKK And NF-kappa-B Activation R-HSA-445989	2/45	0.267195	0.653428	0	0	2.03452	2.68511	NKIRAS1;S100B
APC Truncation Mutants Have Impaired AXIN Binding R-HSA-5467337	1/14	0.271865	0.653428	0	0	3.36242	4.37937	AXIN1
Constitutive Signaling By EGFRvIII R-HSA-5637810	1/14	0.271865	0.653428	0	0	3.36242	4.37937	HRAS
Pentose Phosphate Pathway R-HSA-71336	1/14	0.271865	0.653428	0	0	3.36242	4.37937	RBKS
Regulation Of IFNG Signaling R-HSA-877312	1/14	0.271865	0.653428	0	0	3.36242	4.37937	PTPN2
SEMA3A-Plexin Repulsion Signaling By Inhibiting Integrin Adhesion R-HSA-399955	1/14	0.271865	0.653428	0	0	3.36242	4.37937	FES
Synthesis Of IP2, IP, And Ins In Cytosol R-HSA-1855183	1/14	0.271865	0.653428	0	0	3.36242	4.37937	INPP4B
DDX58/IFIH1-mediated Induction Of Interferon-Alpha/Beta R-HSA-168928	3/81	0.272543	0.653428	0	0	1.68315	2.18802	IFIH1;NKIRAS1;S100B
HIV Transcription Initiation R-HSA-167161	2/46	0.275538	0.653428	0	0	1.98818	2.56282	TAF12;GTF2H2
XBP1(S) Activates Chaperone Genes R-HSA-381038	2/46	0.275538	0.653428	0	0	1.98818	2.56282	CTDSP2;WIPI1
Homology Directed Repair R-HSA-5693538	4/119	0.277254	0.653428	0	0	1.52268	1.95333	H2BC12;TOP3A;HUS1;BRCA2
RHO GTPases Activate Formins R-HSA-5663220	4/119	0.277254	0.653428	0	0	1.52268	1.95333	CDCA8;DVL3;DYNLL1;AURKB
Cyclin E Associated Events During G1/S Transition R-HSA-69202	3/82	0.278635	0.653428	0	0	1.66176	2.12348	PSMB6;LIN9;E2F4
Cell-Cell Communication R-HSA-1500931	4/120	0.282245	0.653428	0	0	1.50947	1.90945	CADM3;TYROBP;PXDN;SKAP2
MAPK1/MAPK3 Signaling R-HSA-5684996	8/277	0.282551	0.653428	0	0	1.30335	1.6473	PSMB6;SPRED1;ABHD17A;FN1;SPNS1;HRAS;LAMTOR3;FGFR1
IRS-mediated Signaling R-HSA-112399	2/47	0.283875	0.653428	0	0	1.9439	2.4478	HRAS;FGFR1
PLC Beta Mediated Events R-HSA-112043	2/47	0.283875	0.653428	0	0	1.9439	2.4478	PDE1C;PRKX
Antiviral Mechanism By IFN-stimulated Genes R-HSA-1169410	3/83	0.28474	0.653428	0	0	1.6409	2.06126	OAS3;MX1;KPNA4
Platelet Homeostasis R-HSA-418346	3/83	0.28474	0.653428	0	0	1.6409	2.06126	GUCY1A1;P2RX4;ORAI1
Metabolism Of Lipids R-HSA-556833	19/732	0.287083	0.653428	0	0	1.17021	1.4604	PECR;CERK;ELOVL5;SCD5;ACOT11;HSD17B14;DHCR24;PLAAT3;LIN9;SMPD3;INPP4B;SPTLC2;FDX1;NDUFAB1;CYP1B1;CHPT1;PLPP1;FDFT1;LGMN
HCMV Infection R-HSA-9609646	4/121	0.28725	0.653428	0	0	1.4965	1.86673	H2BC12;H2AC4;VPS37B;DYNLL1
CTNNB1 S33 Mutants Not Phosphorylated R-HSA-5358747	1/15	0.288187	0.653428	0	0	3.12208	3.88433	AXIN1
GRB2 Events In ERBB2 Signaling R-HSA-1963640	1/15	0.288187	0.653428	0	0	3.12208	3.88433	HRAS
GRB2:SOS Provides Linkage To MAPK Signaling For Integrins R-HSA-354194	1/15	0.288187	0.653428	0	0	3.12208	3.88433	FN1
Membrane Binding And Targetting Of GAG Proteins R-HSA-174490	1/15	0.288187	0.653428	0	0	3.12208	3.88433	VPS37B
Negative Regulation Of TCF-dependent Signaling By WNT Ligand Antagonists R-HSA-3772470	1/15	0.288187	0.653428	0	0	3.12208	3.88433	SFRP2
Phase 2 - Plateau Phase R-HSA-5576893	1/15	0.288187	0.653428	0	0	3.12208	3.88433	CACNB1
Signaling By Activin R-HSA-1502540	1/15	0.288187	0.653428	0	0	3.12208	3.88433	ACVR1B
Signaling By ERBB2 ECD Mutants R-HSA-9665348	1/15	0.288187	0.653428	0	0	3.12208	3.88433	HRAS
Signaling By FLT3 ITD And TKD Mutants R-HSA-9703648	1/15	0.288187	0.653428	0	0	3.12208	3.88433	HRAS
TRAF3-dependent IRF Activation Pathway R-HSA-918233	1/15	0.288187	0.653428	0	0	3.12208	3.88433	IFIH1
p130Cas Linkage To MAPK Signaling For Integrins R-HSA-372708	1/15	0.288187	0.653428	0	0	3.12208	3.88433	FN1
Cyclin A:Cdk2-associated Events At S Phase Entry R-HSA-69656	3/84	0.290857	0.653428	0	0	1.62056	2.00127	PSMB6;LIN9;E2F4
Interferon Signaling R-HSA-913531	6/200	0.292167	0.653428	0	0	1.35453	1.66665	OAS3;MX1;HLA-C;KPNA4;HLA-A;PTPN2
IRE1alpha Activates Chaperones R-HSA-381070	2/48	0.292203	0.653428	0	0	1.90154	2.33948	CTDSP2;WIPI1
Inhibition Of DNA Recombination At Telomere R-HSA-9670095	2/48	0.292203	0.653428	0	0	1.90154	2.33948	H2BC12;H2AC4
Asparagine N-linked Glycosylation R-HSA-446203	8/282	0.298806	0.653428	0	0	1.27923	1.54526	DPAGT1;FUT8;FUCA1;SLC17A5;ALG3;DYNLL1;RENBP;MARCHF6
TP53 Regulates Transcription Of Cell Cycle Genes R-HSA-6791312	2/49	0.300518	0.653428	0	0	1.86099	2.23737	CNOT6;E2F4
Citric Acid (TCA) Cycle And Respiratory Electron Transport R-HSA-1428517	5/163	0.302308	0.653428	0	0	1.3854	1.65737	MPC2;NDUFAF5;NDUFAB1;PDK4;COQ10B
Peptide Chain Elongation R-HSA-156902	3/86	0.303115	0.653428	0	0	1.58135	1.88756	RPL21;RPL37A;RPL35A
Signaling By FGFR R-HSA-190236	3/86	0.303115	0.653428	0	0	1.58135	1.88756	SPRED1;HRAS;FGFR1
CRMPs In Sema3A Signaling R-HSA-399956	1/16	0.304144	0.653428	0	0	2.9138	3.46816	FES
Cell-extracellular Matrix Interactions R-HSA-446353	1/16	0.304144	0.653428	0	0	2.9138	3.46816	PXDN
FGFR1 Ligand Binding And Activation R-HSA-190242	1/16	0.304144	0.653428	0	0	2.9138	3.46816	FGFR1
Heme Degradation R-HSA-189483	1/16	0.304144	0.653428	0	0	2.9138	3.46816	GUSB
Hyaluronan Metabolism R-HSA-2142845	1/16	0.304144	0.653428	0	0	2.9138	3.46816	GUSB
Phospholipase C-mediated Cascade: FGFR1 R-HSA-5654219	1/16	0.304144	0.653428	0	0	2.9138	3.46816	FGFR1
Polo-like Kinase Mediated Events R-HSA-156711	1/16	0.304144	0.653428	0	0	2.9138	3.46816	LIN9
Regulation Of Pyruvate Dehydrogenase (PDH) Complex R-HSA-204174	1/16	0.304144	0.653428	0	0	2.9138	3.46816	PDK4
Signaling By NTRK3 (TRKC) R-HSA-9034015	1/16	0.304144	0.653428	0	0	2.9138	3.46816	HRAS
Synthesis Of PIPs At Early Endosome Membrane R-HSA-1660516	1/16	0.304144	0.653428	0	0	2.9138	3.46816	INPP4B
TGF-beta Receptor Signaling In EMT (Epithelial To Mesenchymal Transition) R-HSA-2173791	1/16	0.304144	0.653428	0	0	2.9138	3.46816	PRKCZ
Transcriptional Regulation By RUNX1 R-HSA-8878171	6/204	0.307744	0.653428	0	0	1.32689	1.56372	PSMB6;H2BC12;H2AC4;TCF12;AXIN1;YAF2
Chondroitin Sulfate/Dermatan Sulfate Metabolism R-HSA-1793185	2/50	0.308817	0.653428	0	0	1.82212	2.14101	CHSY3;HSPG2
Neurotransmitter Release Cycle R-HSA-112310	2/50	0.308817	0.653428	0	0	1.82212	2.14101	NAAA;CPLX1
Cellular Senescence R-HSA-2559583	5/165	0.311065	0.653428	0	0	1.36795	1.59742	H2BC12;MAPK9;MAPKAPK3;H2AC4;H1-1
Signal Transduction R-HSA-162582	59/2465	0.311805	0.653428	0	0	1.08086	1.25961	SPPL2A;PTPRK;SMPD3;SPRED1;VPS72;PDK4;HRAS;ATP6V1G2;CCDC115;H2AC4;TCF12;AXIN1;DYNLL1;ARL4C;H2BC12;PYGO2;DOK1;SFRP2;SPINT1;MAPKAPK3;PXDN;SPNS1;RBCK1;VAMP3;LAMA5;PDE1C;PKN3;GNAI3;CDCA8;LPAR2;PRKX;ACVR1B;PRKCZ;AURKB;C3;PSMB6;GPNMB;GNA12;DVL3;CCL2;STOM;SLC38A9;E2F4;S1PR2;FZD2;FN1;S100B;MPP7;RNF146;CYP26A1;CNOT6;DHRS9;FES;ABHD17A;RAB9A;LAMTOR4;LAMTOR3;PTPN2;FGFR1
Opioid Signaling R-HSA-111885	3/88	0.315396	0.653428	0	0	1.54398	1.78164	PDE1C;GNAI3;PRKX
PCP/CE Pathway R-HSA-4086400	3/88	0.315396	0.653428	0	0	1.54398	1.78164	PSMB6;FZD2;DVL3
Complex I Biogenesis R-HSA-6799198	2/51	0.317095	0.653428	0	0	1.78484	2.04999	NDUFAB1;NDUFAF5
IRS-related Events Triggered By IGF1R R-HSA-2428928	2/51	0.317095	0.653428	0	0	1.78484	2.04999	HRAS;FGFR1
Acetylcholine Neurotransmitter Release Cycle R-HSA-264642	1/17	0.319743	0.653428	0	0	2.73154	3.11461	CPLX1
Acyl Chain Remodelling Of PI R-HSA-1482922	1/17	0.319743	0.653428	0	0	2.73154	3.11461	PLAAT3
Beta-catenin Phosphorylation Cascade R-HSA-196299	1/17	0.319743	0.653428	0	0	2.73154	3.11461	AXIN1
FOXO-mediated Transcription Of Cell Cycle Genes R-HSA-9617828	1/17	0.319743	0.653428	0	0	2.73154	3.11461	KLF4
Formation Of Senescence-Associated Heterochromatin Foci (SAHF) R-HSA-2559584	1/17	0.319743	0.653428	0	0	2.73154	3.11461	H1-1
GAB1 Signalosome R-HSA-180292	1/17	0.319743	0.653428	0	0	2.73154	3.11461	PXDN
Gastrin-CREB Signaling Pathway Via PKC And MAPK R-HSA-881907	1/17	0.319743	0.653428	0	0	2.73154	3.11461	HRAS
MET Activates PTK2 Signaling R-HSA-8874081	1/17	0.319743	0.653428	0	0	2.73154	3.11461	LAMA5
Metabolism Of Folate And Pterines R-HSA-196757	1/17	0.319743	0.653428	0	0	2.73154	3.11461	SLC46A1
MyD88 Deficiency (TLR2/4) R-HSA-5602498	1/17	0.319743	0.653428	0	0	2.73154	3.11461	TLR1
Protein Methylation R-HSA-8876725	1/17	0.319743	0.653428	0	0	2.73154	3.11461	EEF1AKMT2
Purine Catabolism R-HSA-74259	1/17	0.319743	0.653428	0	0	2.73154	3.11461	NT5E
RIP-mediated NFkB Activation Via ZBP1 R-HSA-1810476	1/17	0.319743	0.653428	0	0	2.73154	3.11461	NKIRAS1
RNA Polymerase III Chain Elongation R-HSA-73780	1/17	0.319743	0.653428	0	0	2.73154	3.11461	POLR3C
SHC-mediated cascade:FGFR3 R-HSA-5654704	1/17	0.319743	0.653428	0	0	2.73154	3.11461	HRAS
TNF Receptor Superfamily (TNFSF) Members Mediating Non-Canonical NF-kB Pathway R-HSA-5676594	1/17	0.319743	0.653428	0	0	2.73154	3.11461	CD40
Tie2 Signaling R-HSA-210993	1/17	0.319743	0.653428	0	0	2.73154	3.11461	HRAS
Peptide Hormone Metabolism R-HSA-2980736	3/89	0.321541	0.653428	0	0	1.52595	1.73139	SLC30A7;DPP4;KLF4
Unfolded Protein Response (UPR) R-HSA-381119	3/89	0.321541	0.653428	0	0	1.52595	1.73139	CTDSP2;CCL2;WIPI1
Formation Of TC-NER Pre-Incision Complex R-HSA-6781823	2/52	0.325351	0.653428	0	0	1.74906	1.96393	GTF2H2;ZNF830
IGF1R Signaling Cascade R-HSA-2428924	2/52	0.325351	0.653428	0	0	1.74906	1.96393	HRAS;FGFR1
Transcriptional Activation Of Mitochondrial Biogenesis R-HSA-2151201	2/52	0.325351	0.653428	0	0	1.74906	1.96393	CRTC2;LIN9
Chaperonin-mediated Protein Folding R-HSA-390466	3/90	0.327687	0.653428	0	0	1.50833	1.68284	TUBA1C;FBXW5;FBXO6
Collagen Formation R-HSA-1474290	3/90	0.327687	0.653428	0	0	1.50833	1.68284	COL1A1;COL26A1;PXDN
Eukaryotic Translation Elongation R-HSA-156842	3/90	0.327687	0.653428	0	0	1.50833	1.68284	RPL21;RPL37A;RPL35A
Eukaryotic Translation Termination R-HSA-72764	3/90	0.327687	0.653428	0	0	1.50833	1.68284	RPL21;RPL37A;RPL35A
Respiratory Electron Transport R-HSA-611105	3/90	0.327687	0.653428	0	0	1.50833	1.68284	NDUFAB1;NDUFAF5;COQ10B
Viral mRNA Translation R-HSA-192823	3/90	0.327687	0.653428	0	0	1.50833	1.68284	RPL21;RPL37A;RPL35A
Deposition Of New CENPA-containing Nucleosomes At Centromere R-HSA-606279	2/53	0.33358	0.653428	0	0	1.71468	1.8825	H2BC12;H2AC4
Insulin Receptor Signaling Cascade R-HSA-74751	2/53	0.33358	0.653428	0	0	1.71468	1.8825	HRAS;FGFR1
Signaling By Type 1 Insulin-like Growth Factor 1 Receptor (IGF1R) R-HSA-2404192	2/53	0.33358	0.653428	0	0	1.71468	1.8825	HRAS;FGFR1
Vif-mediated Degradation Of APOBEC3G R-HSA-180585	2/53	0.33358	0.653428	0	0	1.71468	1.8825	PSMB6;ELOB
HCMV Late Events R-HSA-9610379	3/91	0.333832	0.653428	0	0	1.49111	1.63593	H2BC12;H2AC4;VPS37B
Assembly Of HIV Virion R-HSA-175474	1/18	0.334994	0.653428	0	0	2.57073	2.81146	VPS37B
Constitutive Signaling By Ligand-Responsive EGFR Cancer Variants R-HSA-1236382	1/18	0.334994	0.653428	0	0	2.57073	2.81146	HRAS
IRAK4 Deficiency (TLR2/4) R-HSA-5603041	1/18	0.334994	0.653428	0	0	2.57073	2.81146	TLR1
JNK (c-Jun Kinases) Phosphorylation And Activation Mediated By Activated Human TAK1 R-HSA-450321	1/18	0.334994	0.653428	0	0	2.57073	2.81146	MAPK9
Norepinephrine Neurotransmitter Release Cycle R-HSA-181430	1/18	0.334994	0.653428	0	0	2.57073	2.81146	CPLX1
RORA Activates Gene Expression R-HSA-1368082	1/18	0.334994	0.653428	0	0	2.57073	2.81146	LIN9
Regulation Of TLR By Endogenous Ligand R-HSA-5686938	1/18	0.334994	0.653428	0	0	2.57073	2.81146	TLR1
Regulation Of Signaling By CBL R-HSA-912631	1/18	0.334994	0.653428	0	0	2.57073	2.81146	BLNK
Serotonin Neurotransmitter Release Cycle R-HSA-181429	1/18	0.334994	0.653428	0	0	2.57073	2.81146	CPLX1
Signaling By FLT3 Fusion Proteins R-HSA-9703465	1/18	0.334994	0.653428	0	0	2.57073	2.81146	HRAS
TP53 Regulates Transcription Of Genes Involved In G2 Cell Cycle Arrest R-HSA-6804114	1/18	0.334994	0.653428	0	0	2.57073	2.81146	E2F4
Nonsense Mediated Decay (NMD) Independent Of Exon Junction Complex (EJC) R-HSA-975956	3/92	0.339974	0.653428	0	0	1.47428	1.59058	RPL21;RPL37A;RPL35A
Post-translational Modification: Synthesis Of GPI-anchored Proteins R-HSA-163125	3/92	0.339974	0.653428	0	0	1.47428	1.59058	CPM;NEGR1;OPCML
Interleukin-12 Family Signaling R-HSA-447115	2/54	0.34178	0.653428	0	0	1.68161	1.80536	VAMP7;VPS72
Pyruvate Metabolism And Citric Acid (TCA) Cycle R-HSA-71406	2/54	0.34178	0.653428	0	0	1.68161	1.80536	MPC2;PDK4
Unattached Kinetochores Signal Amplification Via A MAD2 Inhibitory Signal R-HSA-141444	3/93	0.346113	0.653428	0	0	1.45783	1.54674	CDCA8;DYNLL1;AURKB
FRS-mediated FGFR3 Signaling R-HSA-5654706	1/19	0.349903	0.653428	0	0	2.42779	2.54942	HRAS
GABA Synthesis, Release, Reuptake And Degradation R-HSA-888590	1/19	0.349903	0.653428	0	0	2.42779	2.54942	CPLX1
Metabolism Of Cofactors R-HSA-8978934	1/19	0.349903	0.653428	0	0	2.42779	2.54942	PDSS2
Nuclear Events Stimulated By ALK Signaling In Cancer R-HSA-9725371	1/19	0.349903	0.653428	0	0	2.42779	2.54942	FN1
Other Semaphorin Interactions R-HSA-416700	1/19	0.349903	0.653428	0	0	2.42779	2.54942	TYROBP
PKA-mediated Phosphorylation Of CREB R-HSA-111931	1/19	0.349903	0.653428	0	0	2.42779	2.54942	PRKX
RHO GTPases Activate ROCKs R-HSA-5627117	1/19	0.349903	0.653428	0	0	2.42779	2.54942	VPS72
Ras Activation Upon Ca2+ Influx Thru NMDA Receptor R-HSA-442982	1/19	0.349903	0.653428	0	0	2.42779	2.54942	HRAS
SHC-mediated cascade:FGFR4 R-HSA-5654719	1/19	0.349903	0.653428	0	0	2.42779	2.54942	HRAS
Signaling By KIT In Disease R-HSA-9669938	1/19	0.349903	0.653428	0	0	2.42779	2.54942	HRAS
Signaling By PDGFR In Disease R-HSA-9671555	1/19	0.349903	0.653428	0	0	2.42779	2.54942	HRAS
Synthesis, Secretion, And Deacylation Of Ghrelin R-HSA-422085	1/19	0.349903	0.653428	0	0	2.42779	2.54942	KLF4
Activated TAK1 Mediates P38 MAPK Activation R-HSA-450302	1/19	0.349903	0.653428	0	0	2.42779	2.54942	MAPKAPK3
Complement Cascade R-HSA-166658	2/55	0.349947	0.653428	0	0	1.6498	1.73225	C3;PROS1
Degradation Of DVL R-HSA-4641258	2/55	0.349947	0.653428	0	0	1.6498	1.73225	PSMB6;DVL3
ECM Proteoglycans R-HSA-3000178	2/55	0.349947	0.653428	0	0	1.6498	1.73225	LAMA5;HSPG2
Regulation Of Cholesterol Biosynthesis By SREBP (SREBF) R-HSA-1655829	2/55	0.349947	0.653428	0	0	1.6498	1.73225	LIN9;FDFT1
Chemokine Receptors Bind Chemokines R-HSA-380108	2/56	0.35808	0.653428	0	0	1.61917	1.66288	CNOT6;CCL2
E3 Ubiquitin Ligases Ubiquitinate Target Proteins R-HSA-8866654	2/56	0.35808	0.653428	0	0	1.61917	1.66288	H2BC12;HLA-A
Metabolism Of Nucleotides R-HSA-15869	3/95	0.358373	0.653428	0	0	1.42599	1.46332	NT5C3A;NT5E;ENTPD6
UCH Proteinases R-HSA-5689603	3/95	0.358373	0.653428	0	0	1.42599	1.46332	PSMB6;INO80E;H2AC4
Biological Oxidations R-HSA-211859	6/218	0.363175	0.653428	0	0	1.23837	1.25431	CYP26A1;AOC1;SLC26A2;MTARC2;FDX1;CYP1B1
Late Phase Of HIV Life Cycle R-HSA-162599	4/136	0.363288	0.653428	0	0	1.32542	1.34206	TAF12;ELOB;VPS37B;GTF2H2
CD209 (DC-SIGN) Signaling R-HSA-5621575	1/20	0.364479	0.653428	0	0	2.29989	2.32125	HRAS
Chondroitin Sulfate Biosynthesis R-HSA-2022870	1/20	0.364479	0.653428	0	0	2.29989	2.32125	CHSY3
Defective B3GALT6 Causes EDSP2 And SEMDJL1 R-HSA-4420332	1/20	0.364479	0.653428	0	0	2.29989	2.32125	HSPG2
Defective B3GAT3 Causes JDSSDHD R-HSA-3560801	1/20	0.364479	0.653428	0	0	2.29989	2.32125	HSPG2
Defective B4GALT7 Causes EDS, Progeroid Type R-HSA-3560783	1/20	0.364479	0.653428	0	0	2.29989	2.32125	HSPG2
Nef-mediated Downmodulation Of Cell Surface Receptors By Recruitment To Clathrin Adapters R-HSA-164938	1/20	0.364479	0.653428	0	0	2.29989	2.32125	HLA-A
Signal Transduction By L1 R-HSA-445144	1/20	0.364479	0.653428	0	0	2.29989	2.32125	FGFR1
TP53 Regulates Transcription Of Genes Involved In Cytochrome C Release R-HSA-6803204	1/20	0.364479	0.653428	0	0	2.29989	2.32125	ZNF420
HCMV Early Events R-HSA-9609690	3/96	0.364492	0.653428	0	0	1.41058	1.42363	H2BC12;H2AC4;DYNLL1
Protein Folding R-HSA-391251	3/96	0.364492	0.653428	0	0	1.41058	1.42363	TUBA1C;FBXW5;FBXO6
Assembly Of Collagen Fibrils And Other Multimeric Structures R-HSA-2022090	2/57	0.366176	0.653428	0	0	1.58965	1.59702	COL1A1;PXDN
Neurexins And Neuroligins R-HSA-6794361	2/57	0.366176	0.653428	0	0	1.58965	1.59702	DLGAP3;SHANK1
Signaling By ERBB4 R-HSA-1236394	2/57	0.366176	0.653428	0	0	1.58965	1.59702	S100B;HRAS
EML4 And NUDC In Mitotic Spindle Formation R-HSA-9648025	3/97	0.370601	0.653428	0	0	1.39551	1.38522	CDCA8;DYNLL1;AURKB
Major Pathway Of rRNA Processing In Nucleolus And Cytosol R-HSA-6791226	5/179	0.373038	0.653428	0	0	1.25697	1.23947	RPL21;SPPL2A;RPL37A;RPL35A;RPP25
Formation Of RNA Pol II Elongation Complex R-HSA-112382	2/58	0.374232	0.653428	0	0	1.56118	1.53445	ELOB;GTF2H2
NIK To Noncanonical NF-kB Signaling R-HSA-5676590	2/58	0.374232	0.653428	0	0	1.56118	1.53445	PSMB6;FBXW11
mRNA 3-End Processing R-HSA-72187	2/58	0.374232	0.653428	0	0	1.56118	1.53445	SRSF2;RNPS1
Formation Of A Pool Of Free 40S Subunits R-HSA-72689	3/98	0.376699	0.653428	0	0	1.38075	1.34803	RPL21;RPL37A;RPL35A
Response Of EIF2AK4 (GCN2) To Amino Acid Deficiency R-HSA-9633012	3/98	0.376699	0.653428	0	0	1.38075	1.34803	RPL21;RPL37A;RPL35A
Visual Phototransduction R-HSA-2187338	3/98	0.376699	0.653428	0	0	1.38075	1.34803	DHRS9;HSPG2;METAP2
Cellular Hexose Transport R-HSA-189200	1/21	0.378729	0.653428	0	0	2.18479	2.12128	SLC2A9
Cobalamin (Cbl, Vitamin B12) Transport And Metabolism R-HSA-196741	1/21	0.378729	0.653428	0	0	2.18479	2.12128	ABCD4
Defects In Vitamin And Cofactor Metabolism R-HSA-3296482	1/21	0.378729	0.653428	0	0	2.18479	2.12128	ABCD4
ER Quality Control Compartment (ERQC) R-HSA-901032	1/21	0.378729	0.653428	0	0	2.18479	2.12128	MARCHF6
FRS-mediated FGFR4 Signaling R-HSA-5654712	1/21	0.378729	0.653428	0	0	2.18479	2.12128	HRAS
Initial Triggering Of Complement R-HSA-166663	1/21	0.378729	0.653428	0	0	2.18479	2.12128	C3
Interleukin-37 Signaling R-HSA-9008059	1/21	0.378729	0.653428	0	0	2.18479	2.12128	PTPN2
Intrinsic Pathway Of Fibrin Clot Formation R-HSA-140837	1/21	0.378729	0.653428	0	0	2.18479	2.12128	PROS1
Mitochondrial tRNA Aminoacylation R-HSA-379726	1/21	0.378729	0.653428	0	0	2.18479	2.12128	WARS2
Negative Regulation Of MET Activity R-HSA-6807004	1/21	0.378729	0.653428	0	0	2.18479	2.12128	PTPN2
Nitric Oxide Stimulates Guanylate Cyclase R-HSA-392154	1/21	0.378729	0.653428	0	0	2.18479	2.12128	GUCY1A1
PI-3K cascade:FGFR1 R-HSA-5654689	1/21	0.378729	0.653428	0	0	2.18479	2.12128	FGFR1
SHC1 Events In ERBB2 Signaling R-HSA-1250196	1/21	0.378729	0.653428	0	0	2.18479	2.12128	HRAS
Signaling By ERBB2 TMD/JMD Mutants R-HSA-9665686	1/21	0.378729	0.653428	0	0	2.18479	2.12128	HRAS
Signaling By FGFR3 In Disease R-HSA-5655332	1/21	0.378729	0.653428	0	0	2.18479	2.12128	HRAS
Synthesis, Secretion, And Inactivation Of Glucagon-like Peptide-1 (GLP-1) R-HSA-381771	1/21	0.378729	0.653428	0	0	2.18479	2.12128	DPP4
TP53 Regulates Transcription Of Additional Cell Cycle Genes With Uncertain Roles In P53 Pathway R-HSA-6804115	1/21	0.378729	0.653428	0	0	2.18479	2.12128	CNOT6
ZBP1(DAI) Mediated Induction Of Type I IFNs R-HSA-1606322	1/21	0.378729	0.653428	0	0	2.18479	2.12128	NKIRAS1
Intracellular Signaling By Second Messengers R-HSA-9006925	8/306	0.379149	0.653428	0	0	1.17474	1.13929	PSMB6;RNF146;PDE1C;PRKX;SLC38A9;LAMTOR4;LAMTOR3;FGFR1
mRNA Splicing - Major Pathway R-HSA-72163	5/181	0.381929	0.655279	0	0	1.24256	1.19599	WBP4;SRSF2;RNPS1;HNRNPH2;SNRPC
B-WICH Complex Positively Regulates rRNA Expression R-HSA-5250924	2/59	0.382246	0.655279	0	0	1.53371	1.47496	H2BC12;H2AC4
Transcriptional Regulation Of Granulopoiesis R-HSA-9616222	2/59	0.382246	0.655279	0	0	1.53371	1.47496	H2BC12;H2AC4
TNFR2 Non-Canonical NF-kB Pathway R-HSA-5668541	3/100	0.388857	0.661466	0	0	1.35214	1.27715	PSMB6;CD40;FBXW11
HDACs Deacetylate Histones R-HSA-3214815	2/60	0.390216	0.661466	0	0	1.50719	1.41835	H2BC12;H2AC4
Meiotic Synapsis R-HSA-1221632	2/60	0.390216	0.661466	0	0	1.50719	1.41835	H2BC12;H2AC4
Transcriptional Regulation By MECP2 R-HSA-8986944	2/60	0.390216	0.661466	0	0	1.50719	1.41835	PVALB;AURKB
ADP Signaling Thru P2Y Purinoceptor 12 R-HSA-392170	1/22	0.39266	0.661466	0	0	2.08064	1.94501	GNAI3
Acyl Chain Remodelling Of PS R-HSA-1482801	1/22	0.39266	0.661466	0	0	2.08064	1.94501	PLAAT3
Cytosolic Sulfonation Of Small Molecules R-HSA-156584	1/22	0.39266	0.661466	0	0	2.08064	1.94501	SLC26A2
RNA Polymerase III Transcription Termination R-HSA-73980	1/22	0.39266	0.661466	0	0	2.08064	1.94501	POLR3C
SHC-mediated cascade:FGFR2 R-HSA-5654699	1/22	0.39266	0.661466	0	0	2.08064	1.94501	HRAS
Signaling By NODAL R-HSA-1181150	1/22	0.39266	0.661466	0	0	2.08064	1.94501	ACVR1B
Dectin-1 Mediated Noncanonical NF-kB Signaling R-HSA-5607761	2/61	0.398139	0.665942	0	0	1.48157	1.36446	PSMB6;FBXW11
Post NMDA Receptor Activation Events R-HSA-438064	2/61	0.398139	0.665942	0	0	1.48157	1.36446	PRKX;HRAS
Diseases Of Glycosylation R-HSA-3781865	4/143	0.398843	0.665942	0	0	1.25822	1.15653	DPAGT1;SLC26A2;ALG3;HSPG2
Metabolism Of Vitamins And Cofactors R-HSA-196854	5/186	0.404127	0.665942	0	0	1.20792	1.09441	ABCD4;SLC46A1;NT5E;PDSS2;HSPG2
Mitotic Prometaphase R-HSA-68877	5/186	0.404127	0.665942	0	0	1.20792	1.09441	CDCA8;DYNLL1;NCAPH;AURKB;CEP78
Cell Cycle Checkpoints R-HSA-69620	7/271	0.405175	0.665942	0	0	1.15969	1.04771	PSMB6;H2BC12;TOP3A;HUS1;CDCA8;DYNLL1;AURKB
Asymmetric Localization Of PCP Proteins R-HSA-4608870	2/62	0.406015	0.665942	0	0	1.4568	1.31311	PSMB6;FZD2
Pre-NOTCH Transcription And Translation R-HSA-1912408	2/62	0.406015	0.665942	0	0	1.4568	1.31311	H2BC12;H2AC4
TP53 Regulates Transcription Of DNA Repair Genes R-HSA-6796648	2/62	0.406015	0.665942	0	0	1.4568	1.31311	ELOB;GTF2H2
BBSome-mediated Cargo-Targeting To Cilium R-HSA-5620922	1/23	0.40628	0.665942	0	0	1.98597	1.78879	BBS7
CD28 Dependent PI3K/Akt Signaling R-HSA-389357	1/23	0.40628	0.665942	0	0	1.98597	1.78879	MAP3K8
Dopamine Neurotransmitter Release Cycle R-HSA-212676	1/23	0.40628	0.665942	0	0	1.98597	1.78879	CPLX1
Glutamate Neurotransmitter Release Cycle R-HSA-210500	1/23	0.40628	0.665942	0	0	1.98597	1.78879	CPLX1
Post-chaperonin Tubulin Folding Pathway R-HSA-389977	1/23	0.40628	0.665942	0	0	1.98597	1.78879	TUBA1C
Signaling By NTRK2 (TRKB) R-HSA-9006115	1/23	0.40628	0.665942	0	0	1.98597	1.78879	HRAS
Canonical Retinoid Cycle In Rods (Twilight Vision) R-HSA-2453902	1/23	0.40628	0.665942	0	0	1.98597	1.78879	DHRS9
HIV Infection R-HSA-162906	6/229	0.407125	0.666205	0	0	1.17661	1.05734	PSMB6;TAF12;ELOB;HLA-A;GTF2H2;VPS37B
Peroxisomal Protein Import R-HSA-9033241	2/63	0.41384	0.669177	0	0	1.43285	1.26416	PECR;PIPOX
Synthesis Of Substrates In N-glycan Biosythesis R-HSA-446219	2/63	0.41384	0.669177	0	0	1.43285	1.26416	SLC17A5;RENBP
mRNA Splicing R-HSA-72172	5/189	0.417403	0.669177	0	0	1.18805	1.038	WBP4;SRSF2;RNPS1;HNRNPH2;SNRPC
rRNA Processing In Nucleus And Cytosol R-HSA-8868773	5/189	0.417403	0.669177	0	0	1.18805	1.038	RPL21;SPPL2A;RPL37A;RPL35A;RPP25
RHOA GTPase Cycle R-HSA-8980692	4/147	0.419021	0.669177	0	0	1.22277	1.06361	CCDC115;PKN3;STOM;VAMP3
Aggrephagy R-HSA-9646399	1/24	0.419594	0.669177	0	0	1.89952	1.64967	DYNLL1
Downstream Signaling Of Activated FGFR3 R-HSA-5654708	1/24	0.419594	0.669177	0	0	1.89952	1.64967	HRAS
FRS-mediated FGFR2 Signaling R-HSA-5654700	1/24	0.419594	0.669177	0	0	1.89952	1.64967	HRAS
Incretin Synthesis, Secretion, And Inactivation R-HSA-400508	1/24	0.419594	0.669177	0	0	1.89952	1.64967	DPP4
RHO GTPases Activate NADPH Oxidases R-HSA-5668599	1/24	0.419594	0.669177	0	0	1.89952	1.64967	PRKCZ
RUNX2 Regulates Osteoblast Differentiation R-HSA-8940973	1/24	0.419594	0.669177	0	0	1.89952	1.64967	COL1A1
Signaling By EGFR In Cancer R-HSA-1643713	1/24	0.419594	0.669177	0	0	1.89952	1.64967	HRAS
Signaling By ERBB2 KD Mutants R-HSA-9664565	1/24	0.419594	0.669177	0	0	1.89952	1.64967	HRAS
Signaling By Erythropoietin R-HSA-9006335	1/24	0.419594	0.669177	0	0	1.89952	1.64967	HRAS
Synthesis Of Very Long-Chain Fatty acyl-CoAs R-HSA-75876	1/24	0.419594	0.669177	0	0	1.89952	1.64967	ELOVL5
MAPK Family Signaling Cascades R-HSA-5683057	8/318	0.419957	0.669177	0	0	1.12856	0.979145	PSMB6;SPRED1;ABHD17A;FN1;SPNS1;HRAS;LAMTOR3;FGFR1
Gap-filling DNA Repair Synthesis And Ligation In TC-NER R-HSA-6782210	2/64	0.421614	0.670718	0	0	1.40966	1.21748	GTF2H2;ZNF830
G2/M Checkpoints R-HSA-69481	4/148	0.424042	0.673478	0	0	1.21421	1.0417	H2BC12;PSMB6;TOP3A;HUS1
Resolution Of Sister Chromatid Cohesion R-HSA-2500257	3/106	0.424945	0.673811	0	0	1.27298	1.08941	CDCA8;DYNLL1;AURKB
DNA Double-Strand Break Repair R-HSA-5693532	4/149	0.429052	0.6753	0	0	1.20578	1.0203	H2BC12;TOP3A;HUS1;BRCA2
HIV Life Cycle R-HSA-162587	4/149	0.429052	0.6753	0	0	1.20578	1.0203	TAF12;ELOB;VPS37B;GTF2H2
Dual Incision In TC-NER R-HSA-6782135	2/65	0.429335	0.6753	0	0	1.38722	1.17292	GTF2H2;ZNF830
Mitochondrial Protein Import R-HSA-1268020	2/65	0.429335	0.6753	0	0	1.38722	1.17292	TIMM22;OTC
Deadenylation Of mRNA R-HSA-429947	1/25	0.432611	0.6753	0	0	1.82028	1.52525	CNOT6
Inactivation Of CSF3 (G-CSF) Signaling R-HSA-9705462	1/25	0.432611	0.6753	0	0	1.82028	1.52525	ELOB
Signaling By ERBB2 In Cancer R-HSA-1227990	1/25	0.432611	0.6753	0	0	1.82028	1.52525	HRAS
L13a-mediated Translational Silencing Of Ceruloplasmin Expression R-HSA-156827	3/108	0.436815	0.6753	0	0	1.2486	1.03415	RPL21;RPL37A;RPL35A
Nucleotide Excision Repair R-HSA-5696398	3/108	0.436815	0.6753	0	0	1.2486	1.03415	INO80E;GTF2H2;ZNF830
SRP-dependent Cotranslational Protein Targeting To Membrane R-HSA-1799339	3/108	0.436815	0.6753	0	0	1.2486	1.03415	RPL21;RPL37A;RPL35A
Activation Of NF-kappaB In B Cells R-HSA-1169091	2/66	0.437	0.6753	0	0	1.36547	1.13037	PSMB6;FBXW11
RUNX1 Regulates Genes Involved In Megakaryocyte Differentiation And Platelet Function R-HSA-8936459	2/66	0.437	0.6753	0	0	1.36547	1.13037	H2BC12;H2AC4
Neddylation R-HSA-8951664	6/237	0.438959	0.6753	0	0	1.13539	0.934825	PSMB6;FBXW5;FBXW11;FBXO6;ELOB;FBXO31
GTP Hydrolysis And Joining Of 60S Ribosomal Subunit R-HSA-72706	3/109	0.442716	0.6753	0	0	1.23676	1.00775	RPL21;RPL37A;RPL35A
Collagen Biosynthesis And Modifying Enzymes R-HSA-1650814	2/67	0.44461	0.6753	0	0	1.34439	1.08971	COL1A1;COL26A1
RNA Polymerase II Transcription Termination R-HSA-73856	2/67	0.44461	0.6753	0	0	1.34439	1.08971	SRSF2;RNPS1
Regulation Of PTEN Stability And Activity R-HSA-8948751	2/67	0.44461	0.6753	0	0	1.34439	1.08971	PSMB6;RNF146
GAG Synthesis Requires Tetrasaccharide Linker Sequence R-HSA-1971475	1/26	0.445336	0.6753	0	0	1.74738	1.4135	HSPG2
Attenuation Phase R-HSA-3371568	1/26	0.445336	0.6753	0	0	1.74738	1.4135	HSPA1L
Calnexin/calreticulin Cycle R-HSA-901042	1/26	0.445336	0.6753	0	0	1.74738	1.4135	MARCHF6
Caspase Activation Via Extrinsic Apoptotic Signaling Pathway R-HSA-5357769	1/26	0.445336	0.6753	0	0	1.74738	1.4135	UNC5B
Downstream Signaling Of Activated FGFR4 R-HSA-5654716	1/26	0.445336	0.6753	0	0	1.74738	1.4135	HRAS
Formation Of Tubulin Folding Intermediates By CCT/TriC R-HSA-389960	1/26	0.445336	0.6753	0	0	1.74738	1.4135	TUBA1C
Infection With Mycobacterium Tuberculosis R-HSA-9635486	1/26	0.445336	0.6753	0	0	1.74738	1.4135	LTF
Insulin Receptor Recycling R-HSA-77387	1/26	0.445336	0.6753	0	0	1.74738	1.4135	ATP6V1G2
RNA Polymerase III Transcription Initiation From Type 2 Promoter R-HSA-76066	1/26	0.445336	0.6753	0	0	1.74738	1.4135	POLR3C
Synthesis Of IP3 And IP4 In Cytosol R-HSA-1855204	1/26	0.445336	0.6753	0	0	1.74738	1.4135	ITPKC
TNFR1-induced NFkappaB Signaling Pathway R-HSA-5357956	1/26	0.445336	0.6753	0	0	1.74738	1.4135	RBCK1
SARS-CoV-2-host Interactions R-HSA-9705683	5/196	0.44817	0.675803	0	0	1.14409	0.918227	IFIH1;TLR1;HLA-C;HLA-A;ATG14
Assembly Of Pre-Replicative Complex R-HSA-68867	3/110	0.448592	0.675803	0	0	1.22514	0.982122	H2BC12;PSMB6;H2AC4
Mitotic Spindle Checkpoint R-HSA-69618	3/110	0.448592	0.675803	0	0	1.22514	0.982122	CDCA8;DYNLL1;AURKB
SARS-CoV-2 Infection R-HSA-9694516	7/283	0.448981	0.675803	0	0	1.10858	0.887724	IFIH1;TLR1;FUT8;HLA-C;HLA-A;ATG14;HSPG2
Metabolism Of Carbohydrates R-HSA-71387	7/285	0.456235	0.675803	0	0	1.10049	0.863608	SLC26A2;CHSY3;HPSE;GUSB;HSPG2;XYLB;RBKS
ATF4 Activates Genes In Response To Endoplasmic Reticulum Stress R-HSA-380994	1/27	0.457777	0.675803	0	0	1.68009	1.31278	CCL2
Acyl Chain Remodelling Of PC R-HSA-1482788	1/27	0.457777	0.675803	0	0	1.68009	1.31278	PLAAT3
BMAL1:CLOCK,NPAS2 Activates Circadian Gene Expression R-HSA-1368108	1/27	0.457777	0.675803	0	0	1.68009	1.31278	LIN9
CREB1 Phosphorylation Thru NMDA Receptor-Mediated Activation Of RAS Signaling R-HSA-442742	1/27	0.457777	0.675803	0	0	1.68009	1.31278	HRAS
FLT3 Signaling In Disease R-HSA-9682385	1/27	0.457777	0.675803	0	0	1.68009	1.31278	HRAS
Insulin Processing R-HSA-264876	1/27	0.457777	0.675803	0	0	1.68009	1.31278	SLC30A7
Integrin Signaling R-HSA-354192	1/27	0.457777	0.675803	0	0	1.68009	1.31278	FN1
RNA Pol II CTD Phosphorylation And Interaction With CE R-HSA-77075	1/27	0.457777	0.675803	0	0	1.68009	1.31278	GTF2H2
RNA Polymerase III Transcription Initiation From Type 1 Promoter R-HSA-76061	1/27	0.457777	0.675803	0	0	1.68009	1.31278	POLR3C
RNA Polymerase III Transcription Initiation From Type 3 Promoter R-HSA-76071	1/27	0.457777	0.675803	0	0	1.68009	1.31278	POLR3C
Synthesis Of PC R-HSA-1483191	1/27	0.457777	0.675803	0	0	1.68009	1.31278	CHPT1
Role Of Nef In HIV-1 Replication And Disease Pathogenesis R-HSA-164952	1/27	0.457777	0.675803	0	0	1.68009	1.31278	HLA-A
Circadian Clock R-HSA-400253	2/69	0.459655	0.675803	0	0	1.30413	1.01367	CRTC2;LIN9
Loss Of Nlp From Mitotic Centrosomes R-HSA-380259	2/69	0.459655	0.675803	0	0	1.30413	1.01367	DYNLL1;CEP78
Mitotic Prophase R-HSA-68875	3/112	0.460269	0.675803	0	0	1.20254	0.9331	H2BC12;H2AC4;ENSA
Respiratory Electron Transport, ATP Synthesis By Chemiosmotic Coupling, Heat Production By Uncoupling Proteins R-HSA-163200	3/112	0.460269	0.675803	0	0	1.20254	0.9331	NDUFAF5;NDUFAB1;COQ10B
rRNA Processing R-HSA-72312	5/199	0.461234	0.676199	0	0	1.12622	0.871528	RPL21;SPPL2A;RPL37A;RPL35A;RPP25
Influenza Infection R-HSA-168255	4/157	0.46867	0.681763	0	0	1.14226	0.86567	RPL21;RPL37A;RPL35A;KPNA4
Regulation Of TP53 Activity R-HSA-5633007	4/157	0.46867	0.681763	0	0	1.14226	0.86567	TAF12;TOP3A;HUS1;AURKB
Downstream Signal Transduction R-HSA-186763	1/28	0.469939	0.681763	0	0	1.61778	1.22167	HRAS
MET Promotes Cell Motility R-HSA-8875878	1/28	0.469939	0.681763	0	0	1.61778	1.22167	LAMA5
Metabolism Of Porphyrins R-HSA-189445	1/28	0.469939	0.681763	0	0	1.61778	1.22167	GUSB
Prefoldin Mediated Transfer Of Substrate To CCT/TriC R-HSA-389957	1/28	0.469939	0.681763	0	0	1.61778	1.22167	TUBA1C
TRAF6 Mediated IRF7 Activation R-HSA-933541	1/28	0.469939	0.681763	0	0	1.61778	1.22167	IFIH1
Signaling By NTRK1 (TRKA) R-HSA-187037	3/114	0.471839	0.683498	0	0	1.18075	0.88688	MAPKAPK3;TCF12;HRAS
Transmission Across Chemical Synapses R-HSA-112315	6/246	0.474373	0.683789	0	0	1.09231	0.814601	CACNB1;NAAA;GNAI3;PRKX;HRAS;CPLX1
Diseases Of Programmed Cell Death R-HSA-9645723	2/71	0.474461	0.683789	0	0	1.2662	0.944048	H2BC12;H2AC4
Leishmania Infection R-HSA-9658195	6/247	0.478271	0.683789	0	0	1.08772	0.802277	C3;NT5E;P2RX4;GNAI3;DVL3;PRKX
AURKA Activation By TPX2 R-HSA-8854518	2/72	0.481771	0.683789	0	0	1.24805	0.911431	DYNLL1;CEP78
Base Excision Repair R-HSA-73884	2/72	0.481771	0.683789	0	0	1.24805	0.911431	H2BC12;H2AC4
Acyl Chain Remodelling Of PE R-HSA-1482839	1/29	0.481829	0.683789	0	0	1.55992	1.139	PLAAT3
Adherens Junctions Interactions R-HSA-418990	1/29	0.481829	0.683789	0	0	1.55992	1.139	CADM3
Budding And Maturation Of HIV Virion R-HSA-162588	1/29	0.481829	0.683789	0	0	1.55992	1.139	VPS37B
Downstream Signaling Of Activated FGFR2 R-HSA-5654696	1/29	0.481829	0.683789	0	0	1.55992	1.139	HRAS
HSF1 Activation R-HSA-3371511	1/29	0.481829	0.683789	0	0	1.55992	1.139	HSPA1L
Myogenesis R-HSA-525793	1/29	0.481829	0.683789	0	0	1.55992	1.139	TCF12
Peroxisomal Lipid Metabolism R-HSA-390918	1/29	0.481829	0.683789	0	0	1.55992	1.139	PECR
mRNA Capping R-HSA-72086	1/29	0.481829	0.683789	0	0	1.55992	1.139	GTF2H2
Cap-dependent Translation Initiation R-HSA-72737	3/116	0.483295	0.683789	0	0	1.15973	0.843272	RPL21;RPL37A;RPL35A
Epigenetic Regulation Of Gene Expression R-HSA-212165	3/116	0.483295	0.683789	0	0	1.15973	0.843272	H2BC12;H2AC4;GTF2H2
TCR Signaling R-HSA-202403	3/116	0.483295	0.683789	0	0	1.15973	0.843272	PSMB6;FBXW11;SPNS1
APC/C:Cdh1 Mediated Degradation Of Cdc20 And APC/C:Cdh1 Targets In Late Mitosis/Early G1 R-HSA-174178	2/73	0.489018	0.690129	0	0	1.2304	0.880177	PSMB6;AURKB
Activation Of BH3-only Proteins R-HSA-114452	1/30	0.493453	0.690129	0	0	1.50606	1.06377	DYNLL1
Endosomal Sorting Complex Required For Transport (ESCRT) R-HSA-917729	1/30	0.493453	0.690129	0	0	1.50606	1.06377	VPS37B
HS-GAG Biosynthesis R-HSA-2022928	1/30	0.493453	0.690129	0	0	1.50606	1.06377	HSPG2
MAPK Targets/ Nuclear Events Mediated By MAP Kinases R-HSA-450282	1/30	0.493453	0.690129	0	0	1.50606	1.06377	MAPK9
RNA Polymerase I Transcription Termination R-HSA-73863	1/30	0.493453	0.690129	0	0	1.50606	1.06377	GTF2H2
Signaling By CSF3 (G-CSF) R-HSA-9674555	1/30	0.493453	0.690129	0	0	1.50606	1.06377	ELOB
Activation Of NMDA Receptors And Postsynaptic Events R-HSA-442755	2/74	0.496202	0.690129	0	0	1.21325	0.850215	PRKX;HRAS
Positive Epigenetic Regulation Of rRNA Expression R-HSA-5250913	2/74	0.496202	0.690129	0	0	1.21325	0.850215	H2BC12;H2AC4
RHOG GTPase Cycle R-HSA-9013408	2/74	0.496202	0.690129	0	0	1.21325	0.850215	MPP7;VAMP3
Transport Of Mature mRNA Derived From An Intron-Containing Transcript R-HSA-159236	2/74	0.496202	0.690129	0	0	1.21325	0.850215	SRSF2;RNPS1
Estrogen-dependent Gene Expression R-HSA-9018519	3/119	0.500254	0.690129	0	0	1.12956	0.78238	H2BC12;H2AC4;AXIN1
Signaling By TGFB Family Members R-HSA-9006936	3/119	0.500254	0.690129	0	0	1.12956	0.78238	E2F4;ACVR1B;PRKCZ
Generic Transcription Pathway R-HSA-212436	27/1190	0.501211	0.690129	0	0	1.01405	0.700434	ZNF573;CSF1R;AURKB;PSMB6;SESN3;ELOB;SLC38A9;E2F4;YAF2;ZNF420;ZNF285;ZNF460;TAF12;H2AC4;TCF12;TOP3A;AXIN1;HUS1;GTF2H2;KLF4;COL1A1;H2BC12;CNOT6;ZNF417;LAMTOR4;LAMTOR3;PVALB
ISG15 Antiviral Mechanism R-HSA-1169408	2/75	0.50332	0.690129	0	0	1.19657	0.821481	MX1;KPNA4
Diseases Associated With TLR Signaling Cascade R-HSA-5602358	1/31	0.504817	0.690129	0	0	1.45578	0.995112	TLR1
EGFR Downregulation R-HSA-182971	1/31	0.504817	0.690129	0	0	1.45578	0.995112	PTPRK
Late Endosomal Microautophagy R-HSA-9615710	1/31	0.504817	0.690129	0	0	1.45578	0.995112	VPS37B
Metalloprotease DUBs R-HSA-5689901	1/31	0.504817	0.690129	0	0	1.45578	0.995112	H2AC4
Nicotinate Metabolism R-HSA-196807	1/31	0.504817	0.690129	0	0	1.45578	0.995112	NT5E
Pausing And Recovery Of Tat-mediated HIV Elongation R-HSA-167238	1/31	0.504817	0.690129	0	0	1.45578	0.995112	ELOB
RUNX2 Regulates Bone Development R-HSA-8941326	1/31	0.504817	0.690129	0	0	1.45578	0.995112	COL1A1
Regulation Of MECP2 Expression And Activity R-HSA-9022692	1/31	0.504817	0.690129	0	0	1.45578	0.995112	AURKB
Sealing Of Nuclear Envelope (NE) By ESCRT-III R-HSA-9668328	1/31	0.504817	0.690129	0	0	1.45578	0.995112	TUBA1C
Protein Ubiquitination R-HSA-8852135	2/76	0.510374	0.69554	0	0	1.18034	0.793911	H2BC12;HLA-A
Transcriptional Regulation By Small RNAs R-HSA-5578749	2/76	0.510374	0.69554	0	0	1.18034	0.793911	H2BC12;H2AC4
Generation Of Second Messenger Molecules R-HSA-202433	1/32	0.515926	0.69554	0	0	1.40875	0.932297	SPNS1
Inactivation, Recovery And Regulation Of Phototransduction Cascade R-HSA-2514859	1/32	0.515926	0.69554	0	0	1.40875	0.932297	METAP2
Nuclear Signaling By ERBB4 R-HSA-1251985	1/32	0.515926	0.69554	0	0	1.40875	0.932297	S100B
PERK Regulates Gene Expression R-HSA-381042	1/32	0.515926	0.69554	0	0	1.40875	0.932297	CCL2
Phase 0 - Rapid Depolarisation R-HSA-5576892	1/32	0.515926	0.69554	0	0	1.40875	0.932297	CACNB1
RAF Activation R-HSA-5673000	1/32	0.515926	0.69554	0	0	1.40875	0.932297	HRAS
Thrombin Signaling Thru Proteinase Activated Receptors (PARs) R-HSA-456926	1/32	0.515926	0.69554	0	0	1.40875	0.932297	GNA12
Metabolism Of Water-Soluble Vitamins And Cofactors R-HSA-196849	3/122	0.516925	0.69554	0	0	1.10092	0.726447	ABCD4;SLC46A1;NT5E
ABC Transporter Disorders R-HSA-5619084	2/77	0.517362	0.69554	0	0	1.16454	0.76745	ABCD4;PSMB6
Transcription-Coupled Nucleotide Excision Repair (TC-NER) R-HSA-6781827	2/77	0.517362	0.69554	0	0	1.16454	0.76745	GTF2H2;ZNF830
FCERI Mediated NF-kB Activation R-HSA-2871837	2/78	0.524283	0.697598	0	0	1.14916	0.742042	PSMB6;FBXW11
Pre-NOTCH Expression And Processing R-HSA-1912422	2/78	0.524283	0.697598	0	0	1.14916	0.742042	H2BC12;H2AC4
Cooperation Of Prefoldin And TriC/CCT In Actin And Tubulin Folding R-HSA-389958	1/33	0.526787	0.697598	0	0	1.36465	0.874688	TUBA1C
Diseases Of Carbohydrate Metabolism R-HSA-5663084	1/33	0.526787	0.697598	0	0	1.36465	0.874688	GUSB
Formation Of Early Elongation Complex R-HSA-113418	1/33	0.526787	0.697598	0	0	1.36465	0.874688	GTF2H2
HIV Elongation Arrest And Recovery R-HSA-167287	1/33	0.526787	0.697598	0	0	1.36465	0.874688	ELOB
Negative Regulation Of FGFR1 Signaling R-HSA-5654726	1/33	0.526787	0.697598	0	0	1.36465	0.874688	FGFR1
Sialic Acid Metabolism R-HSA-4085001	1/33	0.526787	0.697598	0	0	1.36465	0.874688	SLC17A5
Signal Amplification R-HSA-392518	1/33	0.526787	0.697598	0	0	1.36465	0.874688	GNAI3
Signaling By WNT In Cancer R-HSA-4791275	1/33	0.526787	0.697598	0	0	1.36465	0.874688	AXIN1
Phototransduction Cascade R-HSA-2514856	1/33	0.526787	0.697598	0	0	1.36465	0.874688	METAP2
Metabolism Of RNA R-HSA-8953854	15/666	0.52862	0.699073	0	0	1.00579	0.641177	RPL21;WDR4;WBP4;SPPL2A;RPL35A;GTF2H2;LIN9;PSMB6;CNOT6;RPL37A;SRSF2;RNPS1;HNRNPH2;SNRPC;RPP25
Separation Of Sister Chromatids R-HSA-2467813	4/170	0.530713	0.700887	0	0	1.0521	0.666542	PSMB6;CDCA8;DYNLL1;AURKB
CD28 Co-Stimulation R-HSA-389356	1/34	0.537404	0.706569	0	0	1.32323	0.821734	MAP3K8
COPI-independent Golgi-to-ER Retrograde Traffic R-HSA-6811436	1/34	0.537404	0.706569	0	0	1.32323	0.821734	DYNLL1
Transcriptional Regulation By E2F6 R-HSA-8953750	1/34	0.537404	0.706569	0	0	1.32323	0.821734	YAF2
Recruitment Of NuMA To Mitotic Centrosomes R-HSA-380320	2/80	0.537923	0.706569	0	0	1.11958	0.694185	DYNLL1;CEP78
DNA Replication Pre-Initiation R-HSA-69002	3/127	0.544032	0.710876	0	0	1.05625	0.642991	H2BC12;PSMB6;H2AC4
Centrosome Maturation R-HSA-380287	2/81	0.544642	0.710876	0	0	1.10535	0.671642	DYNLL1;CEP78
Senescence-Associated Secretory Phenotype (SASP) R-HSA-2559582	2/81	0.544642	0.710876	0	0	1.10535	0.671642	H2BC12;H2AC4
Beta Defensins R-HSA-1461957	1/35	0.547784	0.710876	0	0	1.28425	0.772956	TLR1
Gene And Protein Expression By JAK-STAT Signaling After Interleukin-12 Stimulation R-HSA-8950505	1/35	0.547784	0.710876	0	0	1.28425	0.772956	VPS72
N-glycan Trimming In ER And Calnexin/Calreticulin Cycle R-HSA-532668	1/35	0.547784	0.710876	0	0	1.28425	0.772956	MARCHF6
Negative Regulators Of DDX58/IFIH1 Signaling R-HSA-936440	1/35	0.547784	0.710876	0	0	1.28425	0.772956	IFIH1
RNA Polymerase III Transcription Initiation R-HSA-76046	1/35	0.547784	0.710876	0	0	1.28425	0.772956	POLR3C
RUNX1 Interacts With Co-Factors Whose Precise Effect On RUNX1 Targets Is Not Known R-HSA-8939243	1/35	0.547784	0.710876	0	0	1.28425	0.772956	YAF2
Global Genome Nucleotide Excision Repair (GG-NER) R-HSA-5696399	2/82	0.551292	0.712627	0	0	1.09148	0.649966	INO80E;GTF2H2
G Alpha (I) Signaling Events R-HSA-418594	7/312	0.551439	0.712627	0	0	1.00167	0.596216	C3;CNOT6;PDE1C;GNAI3;LPAR2;PRKX;S1PR2
G1/S Transition R-HSA-69206	3/129	0.554625	0.712627	0	0	1.03938	0.612676	PSMB6;LIN9;E2F4
PIP3 Activates AKT Signaling R-HSA-1257604	6/268	0.557734	0.712627	0	0	0.999447	0.58355	PSMB6;RNF146;SLC38A9;LAMTOR4;LAMTOR3;FGFR1
RNA Polymerase II Transcription R-HSA-73857	29/1312	0.557783	0.712627	0	0	0.985535	0.57534	ZNF573;CSF1R;AURKB;PSMB6;SESN3;ELOB;SLC38A9;E2F4;YAF2;ZNF420;ZNF285;ZNF460;TAF12;H2AC4;TCF12;TOP3A;AXIN1;HUS1;GTF2H2;KLF4;COL1A1;H2BC12;CNOT6;ZNF417;SRSF2;RNPS1;LAMTOR4;LAMTOR3;PVALB
Transport Of Mature Transcript To Cytoplasm R-HSA-72202	2/83	0.557873	0.712627	0	0	1.07795	0.629117	SRSF2;RNPS1
Activation Of ATR In Response To Replication Stress R-HSA-176187	1/36	0.557931	0.712627	0	0	1.24749	0.727936	HUS1
HSF1-dependent Transactivation R-HSA-3371571	1/36	0.557931	0.712627	0	0	1.24749	0.727936	HSPA1L
NR1H3 And NR1H2 Regulate Gene Expression Linked To Cholesterol Transport And Efflux R-HSA-9029569	1/36	0.557931	0.712627	0	0	1.24749	0.727936	ARL4C
Platelet Aggregation (Plug Formation) R-HSA-76009	1/36	0.557931	0.712627	0	0	1.24749	0.727936	FN1
ROS And RNS Production In Phagocytes R-HSA-1222556	1/36	0.557931	0.712627	0	0	1.24749	0.727936	ATP6V1G2
SMAD2/SMAD3:SMAD4 Heterotrimer Regulates Transcription R-HSA-2173796	1/36	0.557931	0.712627	0	0	1.24749	0.727936	E2F4
Host Interactions Of HIV Factors R-HSA-162909	3/130	0.559866	0.71416	0	0	1.03114	0.598122	PSMB6;ELOB;HLA-A
Degradation Of Beta-Catenin By Destruction Complex R-HSA-195253	2/84	0.564386	0.717752	0	0	1.06475	0.609055	PSMB6;AXIN1
Transcriptional Regulation Of White Adipocyte Differentiation R-HSA-381340	2/84	0.564386	0.717752	0	0	1.06475	0.609055	LIN9;KLF4
Apoptosis R-HSA-109581	4/178	0.567073	0.717752	0	0	1.00331	0.569147	PSMB6;UNC5B;H1-1;DYNLL1
DNA Damage Recognition In GG-NER R-HSA-5696394	1/37	0.567851	0.717752	0	0	1.21278	0.686305	INO80E
Early SARS-CoV-2 Infection Events R-HSA-9772572	1/37	0.567851	0.717752	0	0	1.21278	0.686305	HSPG2
FLT3 Signaling R-HSA-9607240	1/37	0.567851	0.717752	0	0	1.21278	0.686305	HRAS
NCAM1 Interactions R-HSA-419037	1/37	0.567851	0.717752	0	0	1.21278	0.686305	CACNB1
Signaling By NTRKs R-HSA-166520	3/132	0.570236	0.719831	0	0	1.01505	0.570158	MAPKAPK3;TCF12;HRAS
Cell Junction Organization R-HSA-446728	2/86	0.577204	0.726233	0	0	1.03929	0.571153	CADM3;PXDN
FCGR3A-mediated IL10 Synthesis R-HSA-9664323	1/38	0.577549	0.726233	0	0	1.17994	0.64774	PRKX
Fanconi Anemia Pathway R-HSA-6783310	1/38	0.577549	0.726233	0	0	1.17994	0.64774	FANCM
Cell Surface Interactions At Vascular Wall R-HSA-202733	3/134	0.580455	0.728943	0	0	0.999451	0.543645	PROS1;FN1;HRAS
Organelle Biogenesis And Maintenance R-HSA-1852241	6/275	0.582963	0.729948	0	0	0.973086	0.525109	CRTC2;IFT43;BBS7;LIN9;DYNLL1;CEP78
APC/C-mediated Degradation Of Cell Cycle Proteins R-HSA-174143	2/87	0.583508	0.729948	0	0	1.02701	0.553248	PSMB6;AURKB
RAC2 GTPase Cycle R-HSA-9013404	2/87	0.583508	0.729948	0	0	1.02701	0.553248	MPP7;VAMP3
SARS-CoV Infections R-HSA-9679506	8/369	0.586966	0.730593	0	0	0.966558	0.514971	IFIH1;TLR1;FUT8;BLNK;HLA-C;HLA-A;ATG14;HSPG2
NGF-stimulated Transcription R-HSA-9031628	1/39	0.58703	0.730593	0	0	1.14883	0.611957	TCF12
Signaling By FGFR3 R-HSA-5654741	1/39	0.58703	0.730593	0	0	1.14883	0.611957	HRAS
Transcriptional Regulation By VENTX R-HSA-8853884	1/39	0.58703	0.730593	0	0	1.14883	0.611957	CSF1R
Protein-protein Interactions At Synapses R-HSA-6794362	2/88	0.589743	0.732413	0	0	1.01502	0.535998	DLGAP3;SHANK1
Factors Involved In Megakaryocyte Development And Platelet Production R-HSA-983231	3/136	0.590518	0.732413	0	0	0.98432	0.518495	KIF20A;KIF20B;KIF15
Influenza Viral RNA Transcription And Replication R-HSA-168273	3/137	0.595492	0.732413	0	0	0.976924	0.506406	RPL21;RPL37A;RPL35A
Antimicrobial Peptides R-HSA-6803157	2/89	0.595909	0.732413	0	0	1.0033	0.519375	TLR1;LTF
Mitochondrial Biogenesis R-HSA-1592230	2/89	0.595909	0.732413	0	0	1.0033	0.519375	CRTC2;LIN9
RAB GEFs Exchange GTP For GDP On RABs R-HSA-8876198	2/89	0.595909	0.732413	0	0	1.0033	0.519375	RAB9A;RAB7B
Collagen Degradation R-HSA-1442490	1/40	0.596299	0.732413	0	0	1.11931	0.5787	COL26A1
RET Signaling R-HSA-8853659	1/40	0.596299	0.732413	0	0	1.11931	0.5787	DOK1
RNA Polymerase III Abortive And Retractive Initiation R-HSA-749476	1/40	0.596299	0.732413	0	0	1.11931	0.5787	POLR3C
Signaling By FGFR4 R-HSA-5654743	1/40	0.596299	0.732413	0	0	1.11931	0.5787	HRAS
Mitotic Anaphase R-HSA-68882	5/232	0.596781	0.732413	0	0	0.96086	0.496001	PSMB6;TUBA1C;CDCA8;DYNLL1;AURKB
Mitotic Metaphase And Anaphase R-HSA-2555396	5/233	0.60059	0.736159	0	0	0.956596	0.487713	PSMB6;TUBA1C;CDCA8;DYNLL1;AURKB
Cilium Assembly R-HSA-5617833	4/186	0.601826	0.736745	0	0	0.958816	0.486874	IFT43;BBS7;DYNLL1;CEP78
Death Receptor Signaling R-HSA-73887	3/139	0.60532	0.737062	0	0	0.962459	0.483153	SMPD3;SPPL2A;RBCK1
Dual Incision In GG-NER R-HSA-5696400	1/41	0.60536	0.737062	0	0	1.09128	0.547746	GTF2H2
Negative Regulation Of MAPK Pathway R-HSA-5675221	1/41	0.60536	0.737062	0	0	1.09128	0.547746	HRAS
EPH-Ephrin Signaling R-HSA-2682334	2/91	0.608031	0.737062	0	0	0.980652	0.487903	VPS72;HRAS
Signaling By TGF-beta Receptor Complex R-HSA-170834	2/91	0.608031	0.737062	0	0	0.980652	0.487903	E2F4;PRKCZ
Telomere Maintenance R-HSA-157579	2/92	0.613988	0.737062	0	0	0.969706	0.473003	H2BC12;H2AC4
Activation Of GABAB Receptors R-HSA-991365	1/42	0.614218	0.737062	0	0	1.0646	0.518894	GNAI3
Deactivation Of Beta-Catenin Transactivating Complex R-HSA-3769402	1/42	0.614218	0.737062	0	0	1.0646	0.518894	PYGO2
Formation Of Incision Complex In GG-NER R-HSA-5696395	1/42	0.614218	0.737062	0	0	1.0646	0.518894	GTF2H2
Gamma Carboxylation, Hypusine Formation And Arylsulfatase Activation R-HSA-163841	1/42	0.614218	0.737062	0	0	1.0646	0.518894	PROS1
Intra-Golgi Traffic R-HSA-6811438	1/42	0.614218	0.737062	0	0	1.0646	0.518894	RAB30
NS1 Mediated Effects On Host Pathways R-HSA-168276	1/42	0.614218	0.737062	0	0	1.0646	0.518894	KPNA4
RHOF GTPase Cycle R-HSA-9035034	1/42	0.614218	0.737062	0	0	1.0646	0.518894	VAMP3
Signaling By FGFR2 In Disease R-HSA-5655253	1/42	0.614218	0.737062	0	0	1.0646	0.518894	HRAS
tRNA Aminoacylation R-HSA-379724	1/42	0.614218	0.737062	0	0	1.0646	0.518894	WARS2
tRNA Modification In Nucleus And Cytosol R-HSA-6782315	1/42	0.614218	0.737062	0	0	1.0646	0.518894	WDR4
Chromatin Modifying Enzymes R-HSA-3247509	5/238	0.619329	0.741049	0	0	0.935826	0.448371	H2BC12;TAF12;VPS72;H2AC4;KAT14
Beta-catenin Independent WNT Signaling R-HSA-3858494	3/142	0.619763	0.741049	0	0	0.941541	0.45045	PSMB6;FZD2;DVL3
RAC3 GTPase Cycle R-HSA-9013423	2/93	0.619875	0.741049	0	0	0.959001	0.458629	MPP7;VAMP3
Signaling By Rho GTPases, Miro GTPases And RHOBTB3 R-HSA-9716542	14/660	0.620773	0.741049	0	0	0.944073	0.450124	PKN3;CCDC115;H2AC4;CDCA8;DYNLL1;PRKCZ;MPP7;AURKB;H2BC12;VPS72;DVL3;RAB9A;STOM;VAMP3
Defensins R-HSA-1461973	1/43	0.622878	0.741049	0	0	1.0392	0.491964	TLR1
GPER1 Signaling R-HSA-9634597	1/43	0.622878	0.741049	0	0	1.0392	0.491964	GNAI3
Retinoid Metabolism And Transport R-HSA-975634	1/43	0.622878	0.741049	0	0	1.0392	0.491964	HSPG2
Downstream TCR Signaling R-HSA-202424	2/94	0.625693	0.743489	0	0	0.948528	0.44476	PSMB6;FBXW11
Interleukin-3, Interleukin-5 And GM-CSF Signaling R-HSA-512988	1/44	0.631343	0.747461	0	0	1.01498	0.466796	BLNK
PI3K Cascade R-HSA-109704	1/44	0.631343	0.747461	0	0	1.01498	0.466796	FGFR1
TP53 Regulates Transcription Of Cell Death Genes R-HSA-5633008	1/44	0.631343	0.747461	0	0	1.01498	0.466796	ZNF420
Processing Of Capped Intron-Containing Pre-mRNA R-HSA-72203	5/242	0.63394	0.749623	0	0	0.919841	0.419264	WBP4;SRSF2;RNPS1;HNRNPH2;SNRPC
Neuronal System R-HSA-112316	8/386	0.637469	0.75288	0	0	0.92227	0.415252	CACNB1;NAAA;GNAI3;PRKX;DLGAP3;HRAS;CPLX1;SHANK1
TBC/RABGAPs R-HSA-8854214	1/45	0.639619	0.754503	0	0	0.991865	0.443247	RAB7B
Anchoring Of Basal Body To Plasma Membrane R-HSA-5620912	2/97	0.642733	0.754858	0	0	0.918433	0.405971	DYNLL1;CEP78
Muscle Contraction R-HSA-397014	4/196	0.64282	0.754858	0	0	0.908408	0.401417	CACNB1;GUCY1A1;PXDN;ORAI1
Peptide Ligand-Binding Receptors R-HSA-375276	4/196	0.64282	0.754858	0	0	0.908408	0.401417	C3;CNOT6;GPNMB;CCL2
Mitotic G1 Phase And G1/S Transition R-HSA-453279	3/147	0.643028	0.754858	0	0	0.908614	0.401215	PSMB6;LIN9;E2F4
NR1H2 And NR1H3-mediated Signaling R-HSA-9024446	1/46	0.64771	0.758523	0	0	0.969774	0.421184	ARL4C
RNA Polymerase I Transcription Initiation R-HSA-73762	1/46	0.64771	0.758523	0	0	0.969774	0.421184	GTF2H2
Cyclin D Associated Events In G1 R-HSA-69231	1/47	0.65562	0.765021	0	0	0.948643	0.400493	E2F4
G Alpha (Z) Signaling Events R-HSA-418597	1/47	0.65562	0.765021	0	0	0.948643	0.400493	GNAI3
Metabolism Of Fat-Soluble Vitamins R-HSA-6806667	1/47	0.65562	0.765021	0	0	0.948643	0.400493	HSPG2
KEAP1-NFE2L2 Pathway R-HSA-9755511	2/100	0.659155	0.767304	0	0	0.89018	0.371024	PSMB6;FBXL17
Stimuli-sensing Channels R-HSA-2672351	2/100	0.659155	0.767304	0	0	0.89018	0.371024	CLCN7;STOM
Cross-presentation Of Soluble Exogenous Antigens (Endosomes) R-HSA-1236978	1/48	0.663352	0.771266	0	0	0.928412	0.381066	PSMB6
Netrin-1 Signaling R-HSA-373752	1/49	0.670911	0.775417	0	0	0.909023	0.362808	UNC5B
RMTs Methylate Histone Arginines R-HSA-3214858	1/49	0.670911	0.775417	0	0	0.909023	0.362808	H2AC4
Regulation Of Activated PAK-2p34 By Proteasome Mediated Degradation R-HSA-211733	1/49	0.670911	0.775417	0	0	0.909023	0.362808	PSMB6
Signaling By ERBB2 R-HSA-1227986	1/49	0.670911	0.775417	0	0	0.909023	0.362808	HRAS
mRNA Splicing - Minor Pathway R-HSA-72165	1/49	0.670911	0.775417	0	0	0.909023	0.362808	SRSF2
DNA Replication R-HSA-69306	3/155	0.678127	0.780246	0	0	0.860438	0.334212	H2BC12;PSMB6;H2AC4
Cargo Trafficking To Periciliary Membrane R-HSA-5620920	1/50	0.678301	0.780246	0	0	0.890426	0.345632	BBS7
Ion Homeostasis R-HSA-5578775	1/50	0.678301	0.780246	0	0	0.890426	0.345632	ORAI1
Regulation Of Ornithine Decarboxylase (ODC) R-HSA-350562	1/50	0.678301	0.780246	0	0	0.890426	0.345632	PSMB6
tRNA Processing R-HSA-72306	2/105	0.685175	0.780246	0	0	0.84675	0.32014	WDR4;RPP25
Autodegradation Of E3 Ubiquitin Ligase COP1 R-HSA-349425	1/51	0.685525	0.780246	0	0	0.872573	0.329458	PSMB6
GSK3B And BTRC:CUL1-mediated-degradation Of NFE2L2 R-HSA-9762114	1/51	0.685525	0.780246	0	0	0.872573	0.329458	PSMB6
Nonhomologous End-Joining (NHEJ) R-HSA-5693571	1/51	0.685525	0.780246	0	0	0.872573	0.329458	H2BC12
Synthesis Of PIPs At Plasma Membrane R-HSA-1660499	1/51	0.685525	0.780246	0	0	0.872573	0.329458	INPP4B
Transcriptional Activity Of SMAD2/SMAD3:SMAD4 Heterotrimer R-HSA-2173793	1/51	0.685525	0.780246	0	0	0.872573	0.329458	E2F4
Ubiquitin Mediated Degradation Of Phosphorylated Cdc25A R-HSA-69601	1/51	0.685525	0.780246	0	0	0.872573	0.329458	PSMB6
Ubiquitin-dependent Degradation Of Cyclin D R-HSA-75815	1/51	0.685525	0.780246	0	0	0.872573	0.329458	PSMB6
Vpu Mediated Degradation Of CD4 R-HSA-180534	1/51	0.685525	0.780246	0	0	0.872573	0.329458	PSMB6
Programmed Cell Death R-HSA-5357801	4/208	0.688227	0.781578	0	0	0.854443	0.319251	PSMB6;UNC5B;H1-1;DYNLL1
Signaling By Rho GTPases R-HSA-194315	13/644	0.688304	0.781578	0	0	0.896125	0.334725	PKN3;CCDC115;H2AC4;CDCA8;DYNLL1;PRKCZ;MPP7;AURKB;H2BC12;VPS72;DVL3;STOM;VAMP3
Apoptotic Execution Phase R-HSA-75153	1/52	0.692587	0.781875	0	0	0.85542	0.314214	H1-1
Metabolism Of Non-Coding RNA R-HSA-194441	1/52	0.692587	0.781875	0	0	0.85542	0.314214	LIN9
RHOD GTPase Cycle R-HSA-9013405	1/52	0.692587	0.781875	0	0	0.85542	0.314214	VAMP3
Regulation Of Apoptosis R-HSA-169911	1/52	0.692587	0.781875	0	0	0.85542	0.314214	PSMB6
Signaling By PDGF R-HSA-186797	1/52	0.692587	0.781875	0	0	0.85542	0.314214	HRAS
Negative Regulation Of NOTCH4 Signaling R-HSA-9604323	1/53	0.699491	0.787491	0	0	0.838926	0.299834	PSMB6
Sensory Processing Of Sound By Outer Hair Cells Of Cochlea R-HSA-9662361	1/53	0.699491	0.787491	0	0	0.838926	0.299834	KIF20B
Gene Silencing By RNA R-HSA-211000	2/108	0.699992	0.787491	0	0	0.822658	0.293431	H2BC12;H2AC4
Gene Expression (Transcription) R-HSA-74160	30/1449	0.700986	0.787697	0	0	0.917133	0.325828	ZNF573;CSF1R;AURKB;PSMB6;SESN3;ELOB;SLC38A9;E2F4;YAF2;ZNF420;ZNF285;ZNF460;TAF12;H2AC4;TCF12;TOP3A;AXIN1;HUS1;GTF2H2;KLF4;COL1A1;H2BC12;CNOT6;POLR3C;ZNF417;SRSF2;RNPS1;LAMTOR4;LAMTOR3;PVALB
S Phase R-HSA-69242	3/161	0.702733	0.788749	0	0	0.827507	0.291926	PSMB6;LIN9;E2F4
AUF1 (hnRNP D0) Binds And Destabilizes mRNA R-HSA-450408	1/54	0.70624	0.789041	0	0	0.823055	0.286259	PSMB6
FBXL7 Down-Regulates AURKA During Mitotic Entry And In Early Mitosis R-HSA-8854050	1/54	0.70624	0.789041	0	0	0.823055	0.286259	PSMB6
Regulation Of RUNX3 Expression And Activity R-HSA-8941858	1/54	0.70624	0.789041	0	0	0.823055	0.286259	PSMB6
SCF-beta-TrCP Mediated Degradation Of Emi1 R-HSA-174113	1/54	0.70624	0.789041	0	0	0.823055	0.286259	PSMB6
Hh Mutants Are Degraded By ERAD R-HSA-5362768	1/55	0.712838	0.793675	0	0	0.807772	0.273432	PSMB6
Intrinsic Pathway For Apoptosis R-HSA-109606	1/55	0.712838	0.793675	0	0	0.807772	0.273432	DYNLL1
Signaling By ALK Fusions And Activated Point Mutants R-HSA-9725370	1/55	0.712838	0.793675	0	0	0.807772	0.273432	FN1
Transport To Golgi And Subsequent Modification R-HSA-948021	3/164	0.714488	0.794603	0	0	0.811962	0.272972	FUT8;FUCA1;DYNLL1
Deadenylation-dependent mRNA Decay R-HSA-429914	1/56	0.719288	0.798114	0	0	0.793045	0.261303	CNOT6
Stabilization Of P53 R-HSA-69541	1/56	0.719288	0.798114	0	0	0.793045	0.261303	PSMB6
Cytoprotection By HMOX1 R-HSA-9707564	1/57	0.725594	0.803277	0	0	0.778843	0.249826	LIN9
tRNA Processing In Nucleus R-HSA-6784531	1/57	0.725594	0.803277	0	0	0.778843	0.249826	RPP25
Hh Mutants Abrogate Ligand Secretion R-HSA-5387390	1/58	0.731758	0.804855	0	0	0.76514	0.238957	PSMB6
Late SARS-CoV-2 Infection Events R-HSA-9772573	1/58	0.731758	0.804855	0	0	0.76514	0.238957	FUT8
Metabolism Of Polyamines R-HSA-351202	1/58	0.731758	0.804855	0	0	0.76514	0.238957	PSMB6
PPARA Activates Gene Expression R-HSA-1989781	2/116	0.736689	0.804855	0	0	0.764613	0.233657	LIN9;FDFT1
Diseases Of Signal Transduction By Growth Factor Receptors And Second Messengers R-HSA-5663202	8/424	0.736794	0.804855	0	0	0.836364	0.255464	PSMB6;SPRED1;FN1;TRIM24;AXIN1;LRRFIP1;HRAS;FGFR1
Arachidonic Acid Metabolism R-HSA-2142753	1/59	0.737784	0.804855	0	0	0.751909	0.228659	CYP1B1
Degradation Of GLI1 By Proteasome R-HSA-5610780	1/59	0.737784	0.804855	0	0	0.751909	0.228659	PSMB6
Degradation Of GLI2 By Proteasome R-HSA-5610783	1/59	0.737784	0.804855	0	0	0.751909	0.228659	PSMB6
GABA Receptor Activation R-HSA-977443	1/59	0.737784	0.804855	0	0	0.751909	0.228659	GNAI3
GLI3 Is Processed To GLI3R By Proteasome R-HSA-5610785	1/59	0.737784	0.804855	0	0	0.751909	0.228659	PSMB6
O-linked Glycosylation Of Mucins R-HSA-913709	1/59	0.737784	0.804855	0	0	0.751909	0.228659	GALNT10
SCF(Skp2)-mediated Degradation Of P27/P21 R-HSA-187577	1/59	0.737784	0.804855	0	0	0.751909	0.228659	PSMB6
Role Of GTSE1 In G2/M Progression After G2 Checkpoint R-HSA-8852276	1/59	0.737784	0.804855	0	0	0.751909	0.228659	PSMB6
Defective CFTR Causes Cystic Fibrosis R-HSA-5678895	1/60	0.743675	0.8067	0	0	0.739127	0.218893	PSMB6
Recruitment And ATM-mediated Phosphorylation Of Repair And Signal Proteins At DNA Double Strand Breaks R-HSA-5693565	1/60	0.743675	0.8067	0	0	0.739127	0.218893	H2BC12
rRNA Modification In Nucleus And Cytosol R-HSA-6790901	1/60	0.743675	0.8067	0	0	0.739127	0.218893	SPPL2A
Class A/1 (Rhodopsin-like Receptors) R-HSA-373076	6/327	0.744098	0.8067	0	0	0.813253	0.240384	C3;CNOT6;GPNMB;LPAR2;CCL2;S1PR2
Chromosome Maintenance R-HSA-73886	2/118	0.745245	0.8067	0	0	0.751353	0.220929	H2BC12;H2AC4
Regulation Of Lipid Metabolism By PPARalpha R-HSA-400206	2/118	0.745245	0.8067	0	0	0.751353	0.220929	LIN9;FDFT1
Transcriptional Regulation By RUNX2 R-HSA-8878166	2/119	0.749433	0.8067	0	0	0.744893	0.214856	COL1A1;PSMB6
Ca2+ Pathway R-HSA-4086398	1/61	0.749434	0.8067	0	0	0.726771	0.209628	FZD2
Cell-cell Junction Organization R-HSA-421270	1/61	0.749434	0.8067	0	0	0.726771	0.209628	CADM3
DNA Double Strand Break Response R-HSA-5693606	1/61	0.749434	0.8067	0	0	0.726771	0.209628	H2BC12
Nuclear Events (Kinase And Transcription Factor Activation) R-HSA-198725	1/61	0.749434	0.8067	0	0	0.726771	0.209628	TCF12
[truncated: 70 more rows]

## Sheet: KEGG_2021_Human
Term	Overlap	P-value	Adjusted P-value	Old P-value	Old Adjusted P-value	Odds Ratio	Combined Score	Genes
[truncated: 262 more rows]
